# Supplementary material for: Exposure to violence affects the development of moral impressions and trust behavior in incarcerated males
Source: Nat Commun. 2019 Apr 26;10:1942. doi: 10.1038/s41467-019-09962-9 (PMC6486592; doi:10.1038/s41467-019-09962-9)
Supplement: Supplementary file 4 — Source data [file 41467_2019_9962_MOESM4_ESM.xlsx]

## Sheet: Figure2a
Figure 2a		ETV score	omega bad	omega good
		12	-3.63394	-4.45842
		10	-4.39567	-4.01831
		11	-4.78975	-4.72724
		10	-4.94565	-4.17362
		10	-4.20788	-4.54205
		8	-3.78832	-3.80052
		11	-4.33094	-1.7646
		3	-4.49433	-4.72284
		11	-3.97353	-4.67194
		7	-3.85887	-3.3668
		6	-4.67368	-4.67113
		8	-3.98691	-3.53127
		11	-4.93921	-4.43369
		4	-4.526	-4.78934
		12	-4.75568	-4.2883
		7	-4.30026	-3.82371
		6	-4.69589	-4.0232
		13	-3.48415	-3.56693
		6	-3.28607	-2.89983
		2	-4.44839	-4.48805
		12	-4.20035	-4.97031
		9	-5.13939	-4.20529
		9	-3.77599	-4.33157
		10	-4.28735	-2.41474
		7	-4.2881	-4.61237
		4	-4.07474	-5.51421
		11	-4.26839	-3.23
		11	-2.51105	-4.01277
		11	-2.93204	-3.55466
		9	-4.58117	-3.94752
		11	-2.95807	-3.89761
		11	-4.90865	-5.18205
		6	-4.53348	-5.11354
		8	-4.53667	-4.81614
		5	-2.04401	-3.43636
		11	-4.3842	-4.56356
		7	-3.96482	-3.25837
		8	-4.13197	-4.82474
		12	-4.58416	-4.01781
		10	-4.4429	-4.48137
		10	-3.57325	-3.9447
		10	-4.41091	-3.95464
		5	-3.92548	-5.32452
		11	-4.66065	-4.73735
		11	-4.66927	-5.07584
		9	-3.8443	-4.67593
		9	-4.03968	-3.71319
		9	-4.75387	-3.66816
		10	-4.86621	-3.88417
		10	-4.69437	-5.56211
		9	-4.13321	-4.1699
		5	-2.89505	-3.97722
		9	-4.49214	-4.56407
		6	-4.41069	-4.26602
		9	-4.39046	-3.4856
		8.66667	-4.325	-4.3028
		10	-3.18307	-3.3873
		9	-3.22469	-4.71426
		3	-2.78412	-4.86388
		8.66667	-4.13509	-4.54196
		11	-4.2404	-2.94211
		1	-4.39134	-4.57432
		12	-2.7888	-4.06608
		10	-4.02262	-4.80176
		4	0.0993614	-4.2014
		4	-4.76792	-4.45576
		9	-4.16198	-5.20491
		10	-4.35106	-3.88683
		4	-2.18988	-3.94977
		10	-3.9945	-2.93197
		11	-3.8425	-3.54182
		9	-2.96415	-5.05281
		8	-3.9291	-5.50245
		10	-4.35369	-4.39808
		2	-3.59379	-2.37005
		9	-3.74433	-4.71275
		3	-3.38915	-4.23357
		10	-0.0437168	-4.61153
		3	-3.74071	-4.83483
		11	-3.9966	-4.23725
		11	-1.90149	-3.91574
		3	-3.82949	-3.37402
		11	-3.40072	-3.75599
		12	-2.24295	-4.52057
		12	-3.62534	-4.2444
		10	-4.68882	-4.56436
		7	-4.49937	-4.37448
		10	-4.35119	-4.30506
		11	-2.80555	-4.49049
		1	-4.27132	-4.08076
		10	-3.96909	-3.9083
		11	-4.61322	-4.05825
		3	-4.54601	-3.88845
		3	-4.68804	-4.6296
		12	-4.15153	-4.51209
		5	-4.71048	-3.02068
		5	-3.2054	-4.70656
		3	-3.98448	-4.60196
		4	-2.45848	-3.31552
		11	-2.90919	-4.0004
		8	-3.76152	-4.44812
		3	-4.42275	-4.4694
		2	-4.21085	-4.01748
		6	-3.75323	-3.46776
		4	-3.96508	-4.22034
		4	-4.51706	-4.11672
		2	-3.49649	-3.60869
		12	-4.36715	-4.27479
		11	-4.26769	-4.53779
		11	-3.29516	-2.91761
		11	-4.30879	-4.56208
		10	-4.77265	-5.02418
		4	-4.81349	-4.55021
		7	-3.00247	-3.99994
		13	-4.48828	-4.38969
		3	-4.10186	-3.97876
		4	-3.88238	-4.30777
		6	-4.52471	-4.0188
		9	-3.38074	-4.47485

## Sheet: Figure 2b
Figure 2b		ETV score	omega (bad-good)
		12	0.824481
		10	-0.377364
		11	-0.0625137
		10	-0.772037
		10	0.334169
		8	0.0121979
		11	-2.56634
		3	0.228511
		11	0.698409
		7	-0.492069
		6	-0.00254876
		8	-0.455645
		11	-0.505518
		4	0.263341
		12	-0.467379
		7	-0.476558
		6	-0.67269
		13	0.0827769
		6	-0.386232
		2	0.0396584
		12	0.769959
		9	-0.934103
		9	0.555581
		10	-1.87261
		7	0.324277
		4	1.43947
		11	-1.0384
		11	1.50172
		11	0.622624
		9	-0.633643
		11	0.93954
		11	0.273393
		6	0.58007
		8	0.279475
		5	1.39234
		11	0.179357
		7	-0.706448
		8	0.692771
		12	-0.566354
		10	0.0384707
		10	0.371454
		10	-0.456269
		5	1.39904
		11	0.0767055
		11	0.40657
		9	0.831621
		9	-0.326486
		9	-1.08572
		10	-0.982047
		10	0.867743
		9	0.0366828
		5	1.08216
		9	0.0719281
		6	-0.144661
		9	-0.904864
		8.66667	-0.0222042
		10	0.204232
		9	1.48957
		3	2.07975
		8.66667	0.406868
		11	-1.29828
		1	0.182975
		12	1.27728
		10	0.779145
		4	4.30076
		4	-0.31216
		9	1.04293
		10	-0.464234
		4	1.75988
		10	-1.06253
		11	-0.300678
		9	2.08865
		8	1.57336
		10	0.0443873
		2	-1.22374
		9	0.968416
		3	0.844418
		10	4.56782
		3	1.09412
		11	0.240655
		11	2.01425
		3	-0.455472
		11	0.355273
		12	2.27762
		12	0.619061
		10	-0.124463
		7	-0.12489
		10	-0.0461317
		11	1.68494
		1	-0.190566
		10	-0.0607905
		11	-0.554974
		3	-0.657551
		3	-0.0584438
		12	0.360563
		5	-1.6898
		5	1.50116
		3	0.617479
		4	0.857034
		11	1.09121
		8	0.686594
		3	0.0466566
		2	-0.193371
		6	-0.285474
		4	0.255257
		4	-0.400344
		2	0.112196
		12	-0.0923667
		11	0.270099
		11	-0.377551
		11	0.253295
		10	0.251527
		4	-0.26328
		7	0.997466
		13	-0.0985893
		3	-0.123095
		4	0.42539
		6	-0.505917
		9	1.09411

## Sheet: Figure 3a
Figure 3a		Subject	ETV score	zscore impression rating	agent (bad=1, good=0)	rating number
		1	12	0.91487	1	1
		1	12	0.91487	1	2
		1	12	0.123456	1	3
		1	12	0.91487	1	4
		1	12	0.888155	1	5
		1	12	-0.390796	1	6
		1	12	0.517493	1	7
		1	12	-0.477618	1	8
		1	12	-1.57959	1	9
		1	12	-0.390796	1	10
		1	12	-1.52282	1	11
		1	12	-0.621208	1	12
		1	12	-1.63635	1	13
		1	12	-1.64971	1	14
		1	12	-1.52282	1	15
		1	12	0.91487	1	16
		1	12	0.91487	1	17
		1	12	-1.64971	0	1
		1	12	0.91487	0	2
		1	12	0.894834	0	3
		1	12	0.901513	0	4
		1	12	0.91487	0	5
		1	12	0.34385	0	6
		1	12	0.223635	0	7
		1	12	-1.64971	0	8
		1	12	0.91487	0	9
		1	12	0.898173	0	10
		1	12	0.91487	0	11
		1	12	-0.130331	0	12
		1	12	0.91487	0	13
		1	12	-0.170402	0	14
		1	12	-0.484297	0	15
		1	12	0.91487	0	16
		1	12	-0.978513	0	17
		2	10	-0.89447	1	1
		2	10	-0.312519	1	2
		2	10	-0.101812	1	3
		2	10	-0.131913	1	4
		2	10	0.128962	1	5
		2	10	0.138996	1	6
		2	10	-0.0416101	1	7
		2	10	-0.0817447	1	8
		2	10	-0.0215428	1	9
		2	10	-0.0115092	1	10
		2	10	-2.9012	1	11
		2	10	-0.292451	1	12
		2	10	0.0185918	1	13
		2	10	-0.0717111	1	14
		2	10	0.0787937	1	15
		2	10	0.159063	1	16
		2	10	0.2895	1	17
		2	10	2.4367	0	1
		2	10	2.22599	0	2
		2	10	1.98519	0	3
		2	10	1.43334	0	4
		2	10	0.48014	0	5
		2	10	0.239332	0	6
		2	10	-1.08511	0	7
		2	10	-0.0115092	0	8
		2	10	-0.422889	0	9
		2	10	-1.05501	0	10
		2	10	-0.0917784	0	11
		2	10	-0.0717111	0	12
		2	10	-0.0917784	0	13
		2	10	-0.0516438	0	14
		2	10	0.389837	0	15
		2	10	-1.84767	0	16
		2	10	-0.412855	0	17
		3	11	-1.32537	1	1
		3	11	-1.32537	1	2
		3	11	0.764486	1	3
		3	11	0.764486	1	4
		3	11	-1.32537	1	5
		3	11	-1.32537	1	6
		3	11	0.764486	1	7
		3	11	-1.32537	1	8
		3	11	-1.32537	1	9
		3	11	0.764486	1	10
		3	11	0.764486	1	11
		3	11	-1.32537	1	12
		3	11	-1.32537	1	13
		3	11	-1.32537	1	14
		3	11	-1.32537	1	15
		3	11	-1.32537	1	16
		3	11	-1.32537	1	17
		3	11	0.160388	0	1
		3	11	0.454274	0	2
		3	11	0.764486	0	3
		3	11	0.764486	0	4
		3	11	0.764486	0	5
		3	11	0.764486	0	6
		3	11	0.764486	0	7
		3	11	0.764486	0	8
		3	11	0.764486	0	9
		3	11	0.764486	0	10
		3	11	0.764486	0	11
		3	11	0.764486	0	12
		3	11	0.764486	0	13
		3	11	0.764486	0	14
		3	11	0.764486	0	15
		3	11	0.764486	0	16
		3	11	0.764486	0	17
		4	10	-1.46655	1	1
		4	10	0.912432	1	2
		4	10	0.728511	1	3
		4	10	0.632552	1	4
		4	10	0.828468	1	5
		4	10	0.552586	1	6
		4	10	-1.42656	1	7
		4	10	-1.41457	1	8
		4	10	-1.51852	1	9
		4	10	1.05237	1	10
		4	10	1.07236	1	11
		4	10	0.492612	1	12
		4	10	0.968408	1	13
		4	10	1.14833	1	14
		4	10	0.832466	1	15
		4	10	0.94042	1	16
		4	10	1.00039	1	17
		4	10	-1.60249	0	1
		4	10	-1.60649	0	2
		4	10	0.856456	0	3
		4	10	0.584573	0	4
		4	10	-1.67446	0	5
		4	10	-1.5745	0	6
		4	10	0.336679	0	7
		4	10	0.376662	0	8
		4	10	-0.319039	0	9
		4	10	0.116773	0	10
		4	10	-0.371017	0	11
		4	10	0.096782	0	12
		4	10	0.2887	0	13
		4	10	0.548588	0	14
		4	10	-1.04273	0	15
		4	10	0.480617	0	16
		4	10	-0.83082	0	17
		5	10	0.87933	1	1
		5	10	0.398856	1	2
		5	10	-2.60165	1	3
		5	10	0.447884	1	4
		5	10	0.192939	1	5
		5	10	0.624385	1	6
		5	10	-2.21433	1	7
		5	10	-1.85152	1	8
		5	10	0.403759	1	9
		5	10	-0.346368	1	10
		5	10	-1.31222	1	11
		5	10	-0.542479	1	12
		5	10	-0.978828	1	13
		5	10	-0.934702	1	14
		5	10	-1.01805	1	15
		5	10	-0.513063	1	16
		5	10	-1.75837	1	17
		5	10	0.560648	0	1
		5	10	0.79108	0	2
		5	10	0.849913	0	3
		5	10	0.79108	0	4
		5	10	0.815593	0	5
		5	10	0.286092	0	6
		5	10	0.281189	0	7
		5	10	0.604774	0	8
		5	10	0.766566	0	9
		5	10	0.742052	0	10
		5	10	0.732246	0	11
		5	10	0.727343	0	12
		5	10	0.732246	0	13
		5	10	0.786177	0	14
		5	10	0.688121	0	15
		5	10	0.619482	0	16
		5	10	0.349828	0	17
		7	8	1.00501	1	1
		7	8	0.0619976	1	2
		7	8	0.0367833	1	3
		7	8	-0.28596	1	4
		7	8	0.0972977	1	5
		7	8	0.742785	1	6
		7	8	0.773042	1	7
		7	8	-0.35656	1	8
		7	8	1.00501	1	9
		7	8	1.00501	1	10
		7	8	0.339355	1	11
		7	8	-0.0590312	1	12
		7	8	-2.86791	1	13
		7	8	0.858771	1	14
		7	8	0.233455	1	15
		7	8	0.127555	1	16
		7	8	0.500727	1	17
		7	8	-1.54668	0	1
		7	8	-2.86287	0	2
		7	8	0.657056	0	3
		7	8	-0.366646	0	4
		7	8	-0.845719	0	5
		7	8	-0.139717	0	6
		7	8	-0.507847	0	7
		7	8	-0.129631	0	8
		7	8	0.203198	0	9
		7	8	0.253627	0	10
		7	8	-1.83916	0	11
		7	8	0.616713	0	12
		7	8	1.00501	0	13
		7	8	1.00501	0	14
		7	8	1.00501	0	15
		7	8	0.354484	0	16
		7	8	-0.0792027	0	17
		8	11	-2.2351	1	1
		8	11	-0.307681	1	2
		8	11	-0.545117	1	3
		8	11	-0.594001	1	4
		8	11	-0.496233	1	5
		8	11	-0.440366	1	6
		8	11	-0.412432	1	7
		8	11	-0.496233	1	8
		8	11	-0.517184	1	9
		8	11	-0.838421	1	10
		8	11	-1.08284	1	11
		8	11	-0.768587	1	12
		8	11	-0.440366	1	13
		8	11	-0.698752	1	14
		8	11	-1.06887	1	15
		8	11	-0.859371	1	16
		8	11	-0.929205	1	17
		8	11	-0.607968	0	1
		8	11	0.970284	0	2
		8	11	1.54991	0	3
		8	11	0.10434	0	4
		8	11	-0.209913	0	5
		8	11	-0.412432	0	6
		8	11	1.31945	0	7
		8	11	1.76639	0	8
		8	11	0.725864	0	9
		8	11	0.9214	0	10
		8	11	1.48007	0	11
		8	11	0.250992	0	12
		8	11	0.509379	0	13
		8	11	2.09461	0	14
		8	11	1.61276	0	15
		8	11	0.746815	0	16
		8	11	-0.0911952	0	17
		9	3	-1.06142	1	1
		9	3	-1.06142	1	2
		9	3	-0.741237	1	3
		9	3	-0.900007	1	4
		9	3	-1.06142	1	5
		9	3	-1.06142	1	6
		9	3	-1.06142	1	7
		9	3	-1.06142	1	8
		9	3	-1.06142	1	9
		9	3	-1.06142	1	10
		9	3	-1.06142	1	11
		9	3	-1.06142	1	12
		9	3	-1.06142	1	13
		9	3	-1.06142	1	14
		9	3	-1.06142	1	15
		9	3	0.0843659	1	16
		9	3	-1.06142	1	17
		9	3	0.970831	0	1
		9	3	0.970831	0	2
		9	3	0.970831	0	3
		9	3	0.970831	0	4
		9	3	0.970831	0	5
		9	3	0.970831	0	6
		9	3	0.970831	0	7
		9	3	0.970831	0	8
		9	3	0.970831	0	9
		9	3	0.970831	0	10
		9	3	0.970831	0	11
		9	3	0.970831	0	12
		9	3	0.970831	0	13
		9	3	0.970831	0	14
		9	3	0.970831	0	15
		9	3	0.883507	0	16
		9	3	0.970831	0	17
		10	11	-1.24773	1	1
		10	11	-0.931769	1	2
		10	11	-1.57357	1	3
		10	11	-0.368961	1	4
		10	11	-0.531879	1	5
		10	11	-1.41065	1	6
		10	11	-0.373898	1	7
		10	11	-0.931769	1	8
		10	11	-1.13418	1	9
		10	11	-1.01076	1	10
		10	11	-1.08481	1	11
		10	11	-0.763914	1	12
		10	11	-0.349214	1	13
		10	11	-0.694798	1	14
		10	11	-1.61306	1	15
		10	11	-0.724419	1	16
		10	11	-0.655302	1	17
		10	11	1.39845	0	1
		10	11	0.830708	0	2
		10	11	0.6826	0	3
		10	11	0.134603	0	4
		10	11	0.322206	0	5
		10	11	1.11705	0	6
		10	11	0.944257	0	7
		10	11	1.17135	0	8
		10	11	0.401197	0	9
		10	11	0.341954	0	10
		10	11	0.815897	0	11
		10	11	1.29971	0	12
		10	11	1.20591	0	13
		10	11	1.19604	0	14
		10	11	1.14667	0	15
		10	11	1.27997	0	16
		10	11	1.11211	0	17
		11	7	0.602655	1	1
		11	7	-1.51505	1	2
		11	7	-2.13034	1	3
		11	7	-1.744	1	4
		11	7	0.130463	1	5
		11	7	-0.284494	1	6
		11	7	-0.69945	1	7
		11	7	0.516802	1	8
		11	7	0.116154	1	9
		11	7	-0.313111	1	10
		11	7	-0.756686	1	11
		11	7	-0.856848	1	12
		11	7	1.46119	1	13
		11	7	-0.055552	1	14
		11	7	0.0446099	1	15
		11	7	1.01761	1	16
		11	7	-0.155714	1	17
		11	7	-0.413273	0	1
		11	7	0.259243	0	2
		11	7	-1.32904	0	3
		11	7	-0.942701	0	4
		11	7	0.674199	0	5
		11	7	0.159081	0	6
		11	7	0.91745	0	7
		11	7	0.817288	0	8
		11	7	2.69175	0	9
		11	7	-0.284494	0	10
		11	7	0.0589188	0	11
		11	7	1.89045	0	12
		11	7	0.974685	0	13
		11	7	0.202007	0	14
		11	7	-0.0698609	0	15
		11	7	-0.384656	0	16
		11	7	-0.599288	0	17
		12	6	0.91373	1	1
		12	6	-1.59585	1	2
		12	6	0.91373	1	3
		12	6	0.91373	1	4
		12	6	-0.182407	1	5
		12	6	0.152203	1	6
		12	6	-1.19778	1	7
		12	6	0.798347	1	8
		12	6	0.0252824	1	9
		12	6	-3.48812	1	10
		12	6	0.665657	1	11
		12	6	0.78104	1	12
		12	6	-0.868934	1	13
		12	6	-0.655476	1	14
		12	6	-0.332404	1	15
		12	6	0.91373	1	16
		12	6	0.0772047	1	17
		12	6	-0.118946	0	1
		12	6	0.91373	0	2
		12	6	-0.990086	0	3
		12	6	0.763732	0	4
		12	6	-0.580477	0	5
		12	6	-1.82084	0	6
		12	6	-0.378557	0	7
		12	6	0.91373	0	8
		12	6	0.157973	0	9
		12	6	0.91373	0	10
		12	6	0.91373	0	11
		12	6	0.0887429	0	12
		12	6	-0.326635	0	13
		12	6	0.186818	0	14
		12	6	0.832962	0	15
		12	6	0.91373	0	16
		12	6	-0.217021	0	17
		13	8	-1.77864	1	1
		13	8	-0.427475	1	2
		13	8	-1.77134	1	3
		13	8	-0.467645	1	4
		13	8	-0.445734	1	5
		13	8	1.02594	1	6
		13	8	-0.0221256	1	7
		13	8	-0.299662	1	8
		13	8	-0.423824	1	9
		13	8	-0.372698	1	10
		13	8	-0.033081	1	11
		13	8	-0.277752	1	12
		13	8	-0.281403	1	13
		13	8	-0.45669	1	14
		13	8	-0.45669	1	15
		13	8	1.02594	1	16
		13	8	-0.299662	1	17
		13	8	1.00768	0	1
		13	8	1.02594	0	2
		13	8	1.01864	0	3
		13	8	1.02594	0	4
		13	8	1.02594	0	5
		13	8	1.02594	0	6
		13	8	1.02594	0	7
		13	8	-0.872995	0	8
		13	8	1.02594	0	9
		13	8	1.02594	0	10
		13	8	-1.77864	0	11
		13	8	-1.77864	0	12
		13	8	1.02229	0	13
		13	8	-1.77864	0	14
		13	8	-0.310618	0	15
		13	8	1.02594	0	16
		13	8	1.02594	0	17
		14	11	-0.898604	1	1
		14	11	-0.130345	1	2
		14	11	-1.00886	1	3
		14	11	-0.887934	1	4
		14	11	-0.482463	1	5
		14	11	-0.404215	1	6
		14	11	-0.937728	1	7
		14	11	-0.923501	1	8
		14	11	-0.983966	1	9
		14	11	-1.28629	1	10
		14	11	-1.33253	1	11
		14	11	-1.01953	1	12
		14	11	-1.27562	1	13
		14	11	-1.22583	1	14
		14	11	-1.14046	1	15
		14	11	-1.06577	1	16
		14	11	-1.20093	1	17
		14	11	1.01849	0	1
		14	11	0.56678	0	2
		14	11	1.01849	0	3
		14	11	1.01849	0	4
		14	11	0.694823	0	5
		14	11	0.684152	0	6
		14	11	1.01849	0	7
		14	11	1.01849	0	8
		14	11	1.01849	0	9
		14	11	1.01849	0	10
		14	11	1.01849	0	11
		14	11	1.01849	0	12
		14	11	1.01849	0	13
		14	11	1.01849	0	14
		14	11	1.01849	0	15
		14	11	1.01849	0	16
		14	11	1.01849	0	17
		15	4	-1.41726	1	1
		15	4	-0.71551	1	2
		15	4	-1.79153	1	3
		15	4	-1.11955	1	4
		15	4	-1.36197	1	5
		15	4	0.173374	1	6
		15	4	-0.864367	1	7
		15	4	-1.4045	1	8
		15	4	-1.01322	1	9
		15	4	0.122337	1	10
		15	4	-1.00046	1	11
		15	4	-0.319978	1	12
		15	4	-0.545389	1	13
		15	4	-0.885632	1	14
		15	4	-1.88084	1	15
		15	4	0.500857	1	16
		15	4	0.00750535	1	17
		15	4	1.05375	0	1
		15	4	0.636954	0	2
		15	4	1.03249	0	3
		15	4	1.25364	0	4
		15	4	0.411544	0	5
		15	4	0.407291	0	6
		15	4	1.3387	0	7
		15	4	1.3387	0	8
		15	4	0.649713	0	9
		15	4	0.65822	0	10
		15	4	0.0585418	0	11
		15	4	0.577412	0	12
		15	4	-0.307219	0	13
		15	4	1.3387	0	14
		15	4	0.785811	0	15
		15	4	1.24939	0	16
		15	4	1.03249	0	17
		16	12	-1.27031	1	1
		16	12	0.391192	1	2
		16	12	0.391192	1	3
		16	12	0.391192	1	4
		16	12	0.391192	1	5
		16	12	0.391192	1	6
		16	12	0.391192	1	7
		16	12	0.391192	1	8
		16	12	0.391192	1	9
		16	12	0.391192	1	10
		16	12	0.391192	1	11
		16	12	0.382715	1	12
		16	12	0.391192	1	13
		16	12	0.391192	1	14
		16	12	0.391192	1	15
		16	12	0.391192	1	16
		16	12	0.391192	1	17
		16	12	0.391192	0	1
		16	12	0.391192	0	2
		16	12	0.391192	0	3
		16	12	0.391192	0	4
		16	12	0.264036	0	5
		16	12	0.391192	0	6
		16	12	0.391192	0	7
		16	12	-3.90668	0	8
		16	12	-2.27061	0	9
		16	12	-1.36356	0	10
		16	12	-2.21127	0	11
		16	12	0.391192	0	12
		16	12	0.391192	0	13
		16	12	0.391192	0	14
		16	12	0.391192	0	15
		16	12	0.297944	0	16
		16	12	0.297944	0	17
		18	7	-0.726071	1	1
		18	7	-0.627576	1	2
		18	7	-0.905152	1	3
		18	7	-0.591759	1	4
		18	7	-0.752933	1	5
		18	7	-0.976785	1	6
		18	7	-0.314183	1	7
		18	7	-0.144055	1	8
		18	7	-0.806657	1	9
		18	7	-0.869336	1	10
		18	7	-0.761887	1	11
		18	7	-0.905152	1	12
		18	7	-0.699208	1	13
		18	7	-0.475356	1	14
		18	7	-0.708162	1	15
		18	7	-0.887244	1	16
		18	7	-0.672346	1	17
		18	7	2.65857	0	1
		18	7	-0.126147	0	2
		18	7	-0.743979	0	3
		18	7	-0.493265	0	4
		18	7	0.106659	0	5
		18	7	-1.09319	0	6
		18	7	0.232016	0	7
		18	7	0.420052	0	8
		18	7	0.581225	0	9
		18	7	1.70944	0	10
		18	7	1.58408	0	11
		18	7	0.527501	0	12
		18	7	1.05579	0	13
		18	7	1.60199	0	14
		18	7	1.01102	0	15
		18	7	1.25278	0	16
		18	7	1.53931	0	17
		19	6	-0.142131	1	1
		19	6	-0.741747	1	2
		19	6	1.47526	1	3
		19	6	1.47526	1	4
		19	6	1.47526	1	5
		19	6	1.47526	1	6
		19	6	1.03343	1	7
		19	6	-1.08495	1	8
		19	6	-1.02578	1	9
		19	6	0.792798	1	10
		19	6	-0.856148	1	11
		19	6	-0.505056	1	12
		19	6	1.00582	1	13
		19	6	1.2149	1	14
		19	6	-0.92321	1	15
		19	6	1.04132	1	16
		19	6	0.808578	1	17
		19	6	-0.958714	0	1
		19	6	-1.02578	0	2
		19	6	-0.903486	0	3
		19	6	-1.02578	0	4
		19	6	-0.698354	0	5
		19	6	-1.14412	0	6
		19	6	-0.93899	0	7
		19	6	0.930868	0	8
		19	6	-1.09284	0	9
		19	6	-0.497167	0	10
		19	6	0.631059	0	11
		19	6	-0.710188	0	12
		19	6	-0.781196	0	13
		19	6	0.990041	0	14
		19	6	1.06499	0	15
		19	6	0.599501	0	16
		19	6	-0.958714	0	17
		20	13	-1.62043	1	1
		20	13	-0.766005	1	2
		20	13	-1.12465	1	3
		20	13	-0.882038	1	4
		20	13	-0.723811	1	5
		20	13	-0.576132	1	6
		20	13	-1.10356	1	7
		20	13	-0.918958	1	8
		20	13	-1.39891	1	9
		20	13	-1.12993	1	10
		20	13	-0.955877	1	11
		20	13	-1.25123	1	12
		20	13	-0.24913	1	13
		20	13	-0.79765	1	14
		20	13	-0.122548	1	15
		20	13	-0.655246	1	16
		20	13	-0.707988	1	17
		20	13	1.8131	0	1
		20	13	1.04833	0	2
		20	13	1.32787	0	3
		20	13	1.48082	0	4
		20	13	-0.296598	0	5
		20	13	1.22766	0	6
		20	13	0.557828	0	7
		20	13	1.00614	0	8
		20	13	1.26985	0	9
		20	13	1.15909	0	10
		20	13	0.146438	0	11
		20	13	0.916476	0	12
		20	13	0.937572	0	13
		20	13	0.726603	0	14
		20	13	0.679135	0	15
		20	13	0.631667	0	16
		20	13	0.352133	0	17
		21	6	-1.11841	1	1
		21	6	-1.11841	1	2
		21	6	-0.541894	1	3
		21	6	-0.640982	1	4
		21	6	-0.989293	1	5
		21	6	-0.827148	1	6
		21	6	-1.11841	1	7
		21	6	-1.11841	1	8
		21	6	-1.11841	1	9
		21	6	-1.11841	1	10
		21	6	-1.11841	1	11
		21	6	-1.11841	1	12
		21	6	1.18765	1	13
		21	6	-1.11841	1	14
		21	6	-1.11841	1	15
		21	6	-0.0464531	1	16
		21	6	-1.11841	1	17
		21	6	1.18765	0	1
		21	6	1.18765	0	2
		21	6	1.18765	0	3
		21	6	1.18765	0	4
		21	6	0.268828	0	5
		21	6	0.62014	0	6
		21	6	1.18765	0	7
		21	6	1.18765	0	8
		21	6	-0.340715	0	9
		21	6	0.797298	0	10
		21	6	1.18765	0	11
		21	6	0.821319	0	12
		21	6	0.908397	0	13
		21	6	0.806306	0	14
		21	6	1.15161	0	15
		21	6	0.941426	0	16
		21	6	-0.127525	0	17
		22	2	-1.12545	1	1
		22	2	-0.490504	1	2
		22	2	-1.37814	1	3
		22	2	-0.049927	1	4
		22	2	0.319381	1	5
		22	2	-1.02827	1	6
		22	2	-0.911645	1	7
		22	2	-0.244299	1	8
		22	2	-1.4818	1	9
		22	2	-1.54012	1	10
		22	2	-1.27447	1	11
		22	2	-1.15785	1	12
		22	2	-0.10176	1	13
		22	2	-1.44293	1	14
		22	2	-1.47532	1	15
		22	2	-0.969956	1	16
		22	2	-0.406276	1	17
		22	2	1.17462	0	1
		22	2	1.11631	0	2
		22	2	0.67573	0	3
		22	2	0.636855	0	4
		22	2	1.27828	0	5
		22	2	1.27828	0	6
		22	2	1.06447	0	7
		22	2	1.27181	0	8
		22	2	0.81827	0	9
		22	2	0.351776	0	10
		22	2	0.993205	0	11
		22	2	0.740521	0	12
		22	2	0.708125	0	13
		22	2	0.39065	0	14
		22	2	1.22645	0	15
		22	2	0.286985	0	16
		22	2	0.747	0	17
		23	12	-1.36603	1	1
		23	12	0.316912	1	2
		23	12	-1.05438	1	3
		23	12	0.541305	1	4
		23	12	0.719988	1	5
		23	12	-1.3411	1	6
		23	12	-1.32033	1	7
		23	12	-1.59458	1	8
		23	12	-0.800897	1	9
		23	12	-1.31617	1	10
		23	12	-1.17489	1	11
		23	12	-0.102786	1	12
		23	12	-0.293935	1	13
		23	12	0.562082	1	14
		23	12	-1.02945	1	15
		23	12	-0.364577	1	16
		23	12	0.358466	1	17
		23	12	1.08982	0	1
		23	12	0.898672	0	2
		23	12	-0.19836	0	3
		23	12	0.312757	0	4
		23	12	0.898672	0	5
		23	12	1.53861	0	6
		23	12	-1.05438	0	7
		23	12	0.632725	0	8
		23	12	1.08151	0	9
		23	12	-0.352111	0	10
		23	12	0.998402	0	11
		23	12	1.1106	0	12
		23	12	1.3433	0	13
		23	12	1.59678	0	14
		23	12	1.11475	0	15
		23	12	-1.05438	0	16
		23	12	-0.697011	0	17
		24	9	-0.520757	1	1
		24	9	0.20924	1	2
		24	9	-2.4652	1	3
		24	9	-0.441121	1	4
		24	9	-1.75511	1	5
		24	9	0.0234223	1	6
		24	9	-1.51621	1	7
		24	9	-0.155759	1	8
		24	9	0.0698766	1	9
		24	9	-0.494211	1	10
		24	9	-0.381394	1	11
		24	9	0.282239	1	12
		24	9	-1.0583	1	13
		24	9	-1.42993	1	14
		24	9	-2.19975	1	15
		24	9	-0.288485	1	16
		24	9	-1.07821	1	17
		24	9	0.036695	0	1
		24	9	0.866236	0	2
		24	9	0.866236	0	3
		24	9	0.866236	0	4
		24	9	0.169422	0	5
		24	9	0.866236	0	6
		24	9	0.866236	0	7
		24	9	0.866236	0	8
		24	9	0.866236	0	9
		24	9	0.866236	0	10
		24	9	0.866236	0	11
		24	9	0.866236	0	12
		24	9	0.866236	0	13
		24	9	0.866236	0	14
		24	9	0.866236	0	15
		24	9	0.866236	0	16
		24	9	0.866236	0	17
		25	9	-2.27748	1	1
		25	9	-2.03903	1	2
		25	9	-0.629345	1	3
		25	9	0.0649766	1	4
		25	9	-0.720518	1	5
		25	9	0.478764	1	6
		25	9	0.0790033	1	7
		25	9	-1.12729	1	8
		25	9	0.09303	1	9
		25	9	-0.594278	1	10
		25	9	0.787351	1	11
		25	9	-0.0963304	1	12
		25	9	0.0649766	1	13
		25	9	-0.0261969	1	14
		25	9	-0.566225	1	15
		25	9	0.941645	1	16
		25	9	0.822418	1	17
		25	9	0.647084	0	1
		25	9	-1.79356	0	2
		25	9	-0.839745	0	3
		25	9	1.46063	0	4
		25	9	0.380577	0	5
		25	9	0.717218	0	6
		25	9	-0.748572	0	7
		25	9	1.65701	0	8
		25	9	0.794365	0	9
		25	9	0.28239	0	10
		25	9	-0.902865	0	11
		25	9	1.20815	0	12
		25	9	-0.692465	0	13
		25	9	0.633058	0	14
		25	9	-0.657398	0	15
		25	9	0.955672	0	16
		25	9	1.64298	0	17
		26	10	-1.41212	1	1
		26	10	-1.24405	1	2
		26	10	-1.25152	1	3
		26	10	-1.04983	1	4
		26	10	-0.426107	1	5
		26	10	-0.358879	1	6
		26	10	-0.706224	1	7
		26	10	-0.638996	1	8
		26	10	-0.915378	1	9
		26	10	-0.67261	1	10
		26	10	-1.13574	1	11
		26	10	-1.06477	1	12
		26	10	-0.758513	1	13
		26	10	-0.810801	1	14
		26	10	-0.982606	1	15
		26	10	-1.21043	1	16
		26	10	-1.15815	1	17
		26	10	1.43387	0	1
		26	10	0.582314	0	2
		26	10	1.43387	0	3
		26	10	1.43387	0	4
		26	10	0.89231	0	5
		26	10	1.0305	0	6
		26	10	0.0594287	0	7
		26	10	1.34423	0	8
		26	10	0.843756	0	9
		26	10	0.974478	0	10
		26	10	1.13508	0	11
		26	10	0.896045	0	12
		26	10	0.627132	0	13
		26	10	0.530025	0	14
		26	10	0.739179	0	15
		26	10	0.847491	0	16
		26	10	0.993152	0	17
		27	7	-0.664156	1	1
		27	7	0.718288	1	2
		27	7	0.726615	1	3
		27	7	0.726615	1	4
		27	7	0.726615	1	5
		27	7	0.726615	1	6
		27	7	-1.35538	1	7
		27	7	0.726615	1	8
		27	7	0.726615	1	9
		27	7	0.726615	1	10
		27	7	-2.47133	1	11
		27	7	0.726615	1	12
		27	7	-0.938979	1	13
		27	7	0.726615	1	14
		27	7	0.726615	1	15
		27	7	0.726615	1	16
		27	7	0.726615	1	17
		27	7	-1.53026	0	1
		27	7	-2.10073	0	2
		27	7	0.726615	0	3
		27	7	-0.814059	0	4
		27	7	0.726615	0	5
		27	7	0.726615	0	6
		27	7	0.726615	0	7
		27	7	0.726615	0	8
		27	7	0.122838	0	9
		27	7	-1.03059	0	10
		27	7	-0.764091	0	11
		27	7	-0.972291	0	12
		27	7	0.726615	0	13
		27	7	-0.901503	0	14
		27	7	-1.48446	0	15
		27	7	0.726615	0	16
		27	7	0.381005	0	17
		28	4	-0.554835	1	1
		28	4	-0.663952	1	2
		28	4	-0.545207	1	3
		28	4	-0.747394	1	4
		28	4	-0.429671	1	5
		28	4	-0.991302	1	6
		28	4	-1.01377	1	7
		28	4	-0.965628	1	8
		28	4	-1.18065	1	9
		28	4	-1.18065	1	10
		28	4	-1.18065	1	11
		28	4	-1.12609	1	12
		28	4	-0.956	1	13
		28	4	-1.17102	1	14
		28	4	-1.18065	1	15
		28	4	-1.094	1	16
		28	4	-1.01698	1	17
		28	4	0.93108	0	1
		28	4	0.0100055	0	2
		28	4	0.504241	0	3
		28	4	0.526706	0	4
		28	4	0.844429	0	5
		28	4	1.04983	0	6
		28	4	1.28411	0	7
		28	4	1.22313	0	8
		28	4	0.65187	0	9
		28	4	0.943918	0	10
		28	4	1.22313	0	11
		28	4	1.1429	0	12
		28	4	1.0755	0	13
		28	4	1.07871	0	14
		28	4	1.22313	0	15
		28	4	1.1108	0	16
		28	4	1.17499	0	17
		29	11	-1.44409	1	1
		29	11	-0.223215	1	2
		29	11	-1.44409	1	3
		29	11	-0.703335	1	4
		29	11	-0.182062	1	5
		29	11	-0.61074	1	6
		29	11	-1.19374	1	7
		29	11	-1.44409	1	8
		29	11	-1.05314	1	9
		29	11	-1.17317	1	10
		29	11	-1.44409	1	11
		29	11	0.243187	1	12
		29	11	0.795324	1	13
		29	11	-1.21432	1	14
		29	11	-0.8508	1	15
		29	11	0.747312	1	16
		29	11	-1.44409	1	17
		29	11	1.18971	0	1
		29	11	0.946219	0	2
		29	11	1.18971	0	3
		29	11	0.932501	0	4
		29	11	0.949648	0	5
		29	11	-0.549011	0	6
		29	11	1.18971	0	7
		29	11	1.18971	0	8
		29	11	0.171169	0	9
		29	11	0.428376	0	10
		29	11	0.671865	0	11
		29	11	-0.106615	0	12
		29	11	0.0237034	0	13
		29	11	1.18971	0	14
		29	11	1.18971	0	15
		29	11	1.18971	0	16
		29	11	0.843336	0	17
		30	11	0.181999	1	1
		30	11	0.0313453	1	2
		30	11	-0.529423	1	3
		30	11	-0.894899	1	4
		30	11	-1.0037	1	5
		30	11	-1.14041	1	6
		30	11	-1.14041	1	7
		30	11	-1.14041	1	8
		30	11	-1.14041	1	9
		30	11	-1.14041	1	10
		30	11	-1.14041	1	11
		30	11	-1.14041	1	12
		30	11	-1.14041	1	13
		30	11	-1.14041	1	14
		30	11	-1.14041	1	15
		30	11	-1.14041	1	16
		30	11	-1.14041	1	17
		30	11	0.43588	0	1
		30	11	0.642332	0	2
		30	11	0.851573	0	3
		30	11	0.94085	0	4
		30	11	1.00223	0	5
		30	11	1.00223	0	6
		30	11	1.00223	0	7
		30	11	1.00223	0	8
		30	11	1.00223	0	9
		30	11	1.00223	0	10
		30	11	1.00223	0	11
		30	11	1.00223	0	12
		30	11	1.00223	0	13
		30	11	1.00223	0	14
		30	11	1.00223	0	15
		30	11	1.00223	0	16
		30	11	1.00223	0	17
		31	11	-1.40866	1	1
		31	11	-0.735238	1	2
		31	11	-1.16378	1	3
		31	11	-0.15569	1	4
		31	11	-0.43322	1	5
		31	11	-0.674018	1	6
		31	11	-0.73932	1	7
		31	11	-2.28614	1	8
		31	11	0.0442944	1	9
		31	11	0.574866	1	10
		31	11	-2.12697	1	11
		31	11	-1.13929	1	12
		31	11	-0.102633	1	13
		31	11	-0.837271	1	14
		31	11	-1.24132	1	15
		31	11	-0.845434	1	16
		31	11	-1.15153	1	17
		31	11	0.848315	0	1
		31	11	0.848315	0	2
		31	11	0.848315	0	3
		31	11	0.848315	0	4
		31	11	0.848315	0	5
		31	11	0.848315	0	6
		31	11	0.848315	0	7
		31	11	0.848315	0	8
		31	11	0.848315	0	9
		31	11	0.848315	0	10
		31	11	0.848315	0	11
		31	11	0.848315	0	12
		31	11	0.848315	0	13
		31	11	0.848315	0	14
		31	11	0.848315	0	15
		31	11	0.848315	0	16
		31	11	0.848315	0	17
		32	9	1.24724	1	1
		32	9	0.342577	1	2
		32	9	0.272987	1	3
		32	9	0.281685	1	4
		32	9	1.51691	1	5
		32	9	-0.553393	1	6
		32	9	0.655731	1	7
		32	9	0.481756	1	8
		32	9	0.490455	1	9
		32	9	0.333878	1	10
		32	9	0.838404	1	11
		32	9	0.620936	1	12
		32	9	0.507852	1	13
		32	9	1.40382	1	14
		32	9	1.5778	1	15
		32	9	0.690526	1	16
		32	9	0.264288	1	17
		32	9	0.151204	0	1
		32	9	-0.649079	0	2
		32	9	-0.457707	0	3
		32	9	-1.70163	0	4
		32	9	-0.0488664	0	5
		32	9	-0.283732	0	6
		32	9	1.35163	0	7
		32	9	0.516551	0	8
		32	9	-1.71902	0	9
		32	9	-1.2058	0	10
		32	9	-2.00608	0	11
		32	9	-0.553393	0	12
		32	9	-1.99738	0	13
		32	9	-0.944836	0	14
		32	9	-0.770861	0	15
		32	9	0.394769	0	16
		32	9	-1.04922	0	17
		33	11	-0.0521594	1	1
		33	11	0.487239	1	2
		33	11	0.654103	1	3
		33	11	0.723954	1	4
		33	11	0.638581	1	5
		33	11	0.76664	1	6
		33	11	0.828729	1	7
		33	11	0.90246	1	8
		33	11	0.929623	1	9
		33	11	0.941265	1	10
		33	11	0.983951	1	11
		33	11	1.02664	1	12
		33	11	1.02664	1	13
		33	11	1.02664	1	14
		33	11	1.02664	1	15
		33	11	0.541567	1	16
		33	11	0.782162	1	17
		33	11	0.00216855	0	1
		33	11	0.657984	0	2
		33	11	-1.23185	0	3
		33	11	-1.19305	0	4
		33	11	-1.37155	0	5
		33	11	-1.50737	0	6
		33	11	-0.638125	0	7
		33	11	-1.27454	0	8
		33	11	-1.7208	0	9
		33	11	-1.83334	0	10
		33	11	-1.7014	0	11
		33	11	-1.52289	0	12
		33	11	-0.207382	0	13
		33	11	0.180675	0	14
		33	11	-0.33156	0	15
		33	11	0.436792	0	16
		33	11	0.0215714	0	17
		34	11	-1.93858	1	1
		34	11	-1.29667	1	2
		34	11	-1.0827	1	3
		34	11	0.0852208	1	4
		34	11	-0.10646	1	5
		34	11	-1.23426	1	6
		34	11	-0.850896	1	7
		34	11	-0.168868	1	8
		34	11	-1.14065	1	9
		34	11	-1.04258	1	10
		34	11	-1.01583	1	11
		34	11	-1.4616	1	12
		34	11	-0.859812	1	13
		34	11	-0.37838	1	14
		34	11	-0.7662	1	15
		34	11	-0.596807	1	16
		34	11	0.437379	1	17
		34	11	1.48494	0	1
		34	11	0.0540168	0	2
		34	11	1.19073	0	3
		34	11	0.330394	0	4
		34	11	1.48494	0	5
		34	11	1.48494	0	6
		34	11	1.48494	0	7
		34	11	0.285817	0	8
		34	11	-0.0618834	0	9
		34	11	-0.0128487	0	10
		34	11	1.48494	0	11
		34	11	0.945557	0	12
		34	11	0.597856	0	13
		34	11	1.27543	0	14
		34	11	0.517618	0	15
		34	11	0.0138975	0	16
		34	11	0.856403	0	17
		35	6	-0.958008	1	1
		35	6	-0.958008	1	2
		35	6	-0.601445	1	3
		35	6	0.0468517	1	4
		35	6	0.0931586	1	5
		35	6	-0.990423	1	6
		35	6	-0.809826	1	7
		35	6	-0.823718	1	8
		35	6	-1.01358	1	9
		35	6	-0.897809	1	10
		35	6	-0.911702	1	11
		35	6	-0.777411	1	12
		35	6	-0.652383	1	13
		35	6	-1.00895	1	14
		35	6	-1.34236	1	15
		35	6	-0.5644	1	16
		35	6	-1.27753	1	17
		35	6	1.21379	0	1
		35	6	-0.198575	0	2
		35	6	0.630319	0	3
		35	6	0.463614	0	4
		35	6	0.940575	0	5
		35	6	1.87134	0	6
		35	6	1.87134	0	7
		35	6	1.70927	0	8
		35	6	0.264494	0	9
		35	6	0.477506	0	10
		35	6	1.4731	0	11
		35	6	0.195034	0	12
		35	6	0.116312	0	13
		35	6	1.36197	0	14
		35	6	1.15359	0	15
		35	6	-0.874656	0	16
		35	6	0.778501	0	17
		36	8	-1.09326	1	1
		36	8	0.94744	1	2
		36	8	0.94744	1	3
		36	8	0.94744	1	4
		36	8	0.94744	1	5
		36	8	-1.52518	1	6
		36	8	-0.254443	1	7
		36	8	-1.28731	1	8
		36	8	0.377798	1	9
		36	8	0.94744	1	10
		36	8	-1.52518	1	11
		36	8	0.94744	1	12
		36	8	-0.67385	1	13
		36	8	0.94744	1	14
		36	8	-2.25758	1	15
		36	8	-0.498575	1	16
		36	8	-0.748967	1	17
		36	8	0.94744	0	1
		36	8	-0.892943	0	2
		36	8	-0.711408	0	3
		36	8	0.94744	0	4
		36	8	-0.899202	0	5
		36	8	-0.736448	0	6
		36	8	-0.3546	0	7
		36	8	0.92866	0	8
		36	8	-1.6316	0	9
		36	8	0.014729	0	10
		36	8	0.715827	0	11
		36	8	0.94744	0	12
		36	8	0.94744	0	13
		36	8	0.659489	0	14
		36	8	0.94744	0	15
		36	8	0.94744	0	16
		36	8	0.077327	0	17
		37	5	-0.954463	1	1
		37	5	-0.903438	1	2
		37	5	-0.979975	1	3
		37	5	-0.857516	1	4
		37	5	-0.362576	1	5
		37	5	-0.913643	1	6
		37	5	-0.903438	1	7
		37	5	-0.872824	1	8
		37	5	-1.01059	1	9
		37	5	-1.17897	1	10
		37	5	-1.13305	1	11
		37	5	-1.13815	1	12
		37	5	-1.05651	1	13
		37	5	-0.918746	1	14
		37	5	-1.08713	1	15
		37	5	-0.99018	1	16
		37	5	-1.2453	1	17
		37	5	1.31614	0	1
		37	5	1.24981	0	2
		37	5	0.964068	0	3
		37	5	0.867121	0	4
		37	5	0.943658	0	5
		37	5	0.851813	0	6
		37	5	1.11204	0	7
		37	5	0.98958	0	8
		37	5	1.00489	0	9
		37	5	0.877326	0	10
		37	5	1.09163	0	11
		37	5	0.94876	0	12
		37	5	0.816096	0	13
		37	5	0.897736	0	14
		37	5	0.795686	0	15
		37	5	0.907941	0	16
		37	5	0.872223	0	17
		38	11	-0.190588	1	1
		38	11	1.16638	1	2
		38	11	-1.50294	1	3
		38	11	0.129136	1	4
		38	11	0.117983	1	5
		38	11	0.508343	1	6
		38	11	-0.621843	1	7
		38	11	0.288998	1	8
		38	11	-1.50294	1	9
		38	11	-1.50294	1	10
		38	11	-1.50294	1	11
		38	11	-1.33936	1	12
		38	11	-1.19065	1	13
		38	11	-0.506594	1	14
		38	11	-1.50294	1	15
		38	11	-1.46576	1	16
		38	11	-1.3691	1	17
		38	11	1.35226	0	1
		38	11	1.23702	0	2
		38	11	1.35226	0	3
		38	11	1.09202	0	4
		38	11	0.586415	0	5
		38	11	0.761148	0	6
		38	11	1.35226	0	7
		38	11	0.460013	0	8
		38	11	0.831784	0	9
		38	11	0.103112	0	10
		38	11	0.504625	0	11
		38	11	0.0361931	0	12
		38	11	0.196055	0	13
		38	11	0.158878	0	14
		38	11	0.802043	0	15
		38	11	1.01395	0	16
		38	11	0.147725	0	17
		40	7	-0.989664	1	1
		40	7	-0.989664	1	2
		40	7	-0.984435	1	3
		40	7	-0.989664	1	4
		40	7	-0.989664	1	5
		40	7	-0.989664	1	6
		40	7	-0.911223	1	7
		40	7	-0.989664	1	8
		40	7	-0.989664	1	9
		40	7	-0.989664	1	10
		40	7	-0.989664	1	11
		40	7	-0.989664	1	12
		40	7	-0.989664	1	13
		40	7	-0.989664	1	14
		40	7	-0.989664	1	15
		40	7	-0.882462	1	16
		40	7	-0.989664	1	17
		40	7	1.01843	0	1
		40	7	0.338604	0	2
		40	7	1.01843	0	3
		40	7	1.01843	0	4
		40	7	1.01843	0	5
		40	7	1.01843	0	6
		40	7	1.01843	0	7
		40	7	1.01843	0	8
		40	7	1.01843	0	9
		40	7	1.01843	0	10
		40	7	1.01843	0	11
		40	7	1.01843	0	12
		40	7	1.01843	0	13
		40	7	1.01843	0	14
		40	7	1.01843	0	15
		40	7	1.01843	0	16
		40	7	1.01843	0	17
		41	8	0.297531	1	1
		41	8	0.248876	1	2
		41	8	-1.43375	1	3
		41	8	0.909764	1	4
		41	8	1.13276	1	5
		41	8	-1.40942	1	6
		41	8	0.792183	1	7
		41	8	-0.476884	1	8
		41	8	0.548911	1	9
		41	8	-1.19859	1	10
		41	8	0.325912	1	11
		41	8	1.3882	1	12
		41	8	1.3882	1	13
		41	8	-0.776919	1	14
		41	8	0.143459	1	15
		41	8	0.552966	1	16
		41	8	0.573238	1	17
		41	8	-0.371466	0	1
		41	8	-1.72568	0	2
		41	8	-0.501211	0	3
		41	8	1.076	0	4
		41	8	1.3882	0	5
		41	8	1.3882	0	6
		41	8	-1.72568	0	7
		41	8	0.946255	0	8
		41	8	-0.793137	0	9
		41	8	-0.261994	0	10
		41	8	-1.22292	0	11
		41	8	-1.71351	0	12
		41	8	0.565129	0	13
		41	8	-0.193067	0	14
		41	8	-0.825573	0	15
		41	8	0.484039	0	16
		41	8	0.479984	0	17
		42	12	-0.799129	1	1
		42	12	-1.26742	1	2
		42	12	-1.39777	1	3
		42	12	-1.84674	1	4
		42	12	0.842294	1	5
		42	12	0.972642	1	6
		42	12	0.625047	1	7
		42	12	-0.94396	1	8
		42	12	0.456077	1	9
		42	12	0.016755	1	10
		42	12	-1.35432	1	11
		42	12	0.378834	1	12
		42	12	0.291935	1	13
		42	12	-1.49432	1	14
		42	12	-2.32469	1	15
		42	12	1.383	1	16
		42	12	-0.823267	1	17
		42	12	0.475388	0	1
		42	12	0.393317	0	2
		42	12	0.798845	0	3
		42	12	1.383	0	4
		42	12	1.383	0	5
		42	12	-1.41708	0	6
		42	12	0.982298	0	7
		42	12	0.050549	0	8
		42	12	0.243658	0	9
		42	12	1.03057	0	10
		42	12	0.876088	0	11
		42	12	0.0891707	0	12
		42	12	0.267796	0	13
		42	12	0.224347	0	14
		42	12	0.113309	0	15
		42	12	0.0795153	0	16
		42	12	0.311246	0	17
		43	10	0.580058	1	1
		43	10	0.580058	1	2
		43	10	0.580058	1	3
		43	10	0.580058	1	4
		43	10	0.580058	1	5
		43	10	0.580058	1	6
		43	10	0.580058	1	7
		43	10	0.580058	1	8
		43	10	0.580058	1	9
		43	10	0.580058	1	10
		43	10	0.580058	1	11
		43	10	0.580058	1	12
		43	10	0.580058	1	13
		43	10	0.580058	1	14
		43	10	0.580058	1	15
		43	10	0.580058	1	16
		43	10	0.580058	1	17
		43	10	-1.16991	0	1
		43	10	-1.0035	0	2
		43	10	-1.6906	0	3
		43	10	-0.815618	0	4
		43	10	-0.799514	0	5
		43	10	0.580058	0	6
		43	10	-1.34168	0	7
		43	10	-2.57095	0	8
		43	10	0.57469	0	9
		43	10	0.580058	0	10
		43	10	0.580058	0	11
		43	10	-2.94671	0	12
		43	10	0.580058	0	13
		43	10	-0.955186	0	14
		43	10	-0.622371	0	15
		43	10	0.580058	0	16
		43	10	0.580058	0	17
		44	10	-1.19976	1	1
		44	10	-1.06044	1	2
		44	10	0.754152	1	3
		44	10	-1.49581	1	4
		44	10	-1.04999	1	5
		44	10	-1.11269	1	6
		44	10	-0.259374	1	7
		44	10	-0.73305	1	8
		44	10	-0.962922	1	9
		44	10	-1.34256	1	10
		44	10	-0.680806	1	11
		44	10	-0.955956	1	12
		44	10	-0.186233	1	13
		44	10	-1.50277	1	14
		44	10	0.914366	1	15
		44	10	0.973576	1	16
		44	10	0.740221	1	17
		44	10	1.1721	0	1
		44	10	0.705392	0	2
		44	10	1.1721	0	3
		44	10	1.14076	0	4
		44	10	1.1721	0	5
		44	10	1.1721	0	6
		44	10	1.1721	0	7
		44	10	1.11289	0	8
		44	10	1.08155	0	9
		44	10	1.07806	0	10
		44	10	-0.15837	0	11
		44	10	0.207336	0	12
		44	10	-1.21369	0	13
		44	10	-0.931576	0	14
		44	10	-0.823606	0	15
		44	10	0.447656	0	16
		44	10	0.653148	0	17
		45	10	-1.04768	1	1
		45	10	-1.72565	1	2
		45	10	-1.22395	1	3
		45	10	1.62356	1	4
		45	10	-0.274781	1	5
		45	10	-0.61377	1	6
		45	10	-0.044268	1	7
		45	10	0.687949	1	8
		45	10	-0.952759	1	9
		45	10	0.389638	1	10
		45	10	-1.07479	1	11
		45	10	0.376079	1	12
		45	10	-1.46802	1	13
		45	10	-0.586651	1	14
		45	10	-0.749365	1	15
		45	10	-0.342578	1	16
		45	10	-0.193423	1	17
		45	10	1.48796	0	1
		45	10	0.240483	0	2
		45	10	0.660829	0	3
		45	10	0.606591	0	4
		45	10	0.132006	0	5
		45	10	-0.112066	0	6
		45	10	1.5422	0	7
		45	10	0.742187	0	8
		45	10	0.403198	0	9
		45	10	-1.42734	0	10
		45	10	-0.261221	0	11
		45	10	1.14897	0	12
		45	10	1.92187	0	13
		45	10	0.186245	0	14
		45	10	-1.73921	0	15
		45	10	0.348959	0	16
		45	10	1.33881	0	17
		46	5	-0.883017	1	1
		46	5	-0.204657	1	2
		46	5	-0.1841	1	3
		46	5	-0.225213	1	4
		46	5	0.812883	1	5
		46	5	-0.163544	1	6
		46	5	-0.513002	1	7
		46	5	-1.01663	1	8
		46	5	-1.62305	1	9
		46	5	-1.46887	1	10
		46	5	-1.70527	1	11
		46	5	-1.92111	1	12
		46	5	-0.605506	1	13
		46	5	-0.944686	1	14
		46	5	-1.39693	1	15
		46	5	-0.811069	1	16
		46	5	-0.461611	1	17
		46	5	1.8407	0	1
		46	5	1.13151	0	2
		46	5	-0.0710404	0	3
		46	5	-0.225213	0	4
		46	5	1.11095	0	5
		46	5	0.103689	0	6
		46	5	0.391478	0	7
		46	5	1.06984	0	8
		46	5	0.864274	0	9
		46	5	1.21373	0	10
		46	5	0.987612	0	11
		46	5	0.65871	0	12
		46	5	1.02872	0	13
		46	5	1.02872	0	14
		46	5	0.668989	0	15
		46	5	0.88483	0	16
		46	5	0.627876	0	17
		47	11	-0.306125	1	1
		47	11	-0.609142	1	2
		47	11	0.412658	1	3
		47	11	1.18782	1	4
		47	11	1.28647	1	5
		47	11	1.05392	1	6
		47	11	0.433798	1	7
		47	11	0.70158	1	8
		47	11	0.807284	1	9
		47	11	-2.44133	1	10
		47	11	-1.00377	1	11
		47	11	-1.31383	1	12
		47	11	-0.595048	1	13
		47	11	-1.17289	1	14
		47	11	-0.827595	1	15
		47	11	-0.0876716	1	16
		47	11	-0.228609	1	17
		47	11	0.835471	0	1
		47	11	1.35694	0	2
		47	11	-0.34136	0	3
		47	11	1.35694	0	4
		47	11	0.0391724	0	5
		47	11	0.750908	0	6
		47	11	-1.32088	0	7
		47	11	0.511314	0	8
		47	11	1.35694	0	9
		47	11	-0.0453903	0	10
		47	11	-1.89168	0	11
		47	11	0.532455	0	12
		47	11	0.877753	0	13
		47	11	0.306954	0	14
		47	11	-0.665517	0	15
		47	11	0.278767	0	16
		47	11	-1.23631	0	17
		48	11	-0.351677	1	1
		48	11	-0.953124	1	2
		48	11	-0.495502	1	3
		48	11	0.923129	1	4
		48	11	0.975429	1	5
		48	11	1.38729	1	6
		48	11	1.49843	1	7
		48	11	1.20424	1	8
		48	11	1.1454	1	9
		48	11	1.25	1	10
		48	11	1.21732	1	11
		48	11	1.21732	1	12
		48	11	1.20424	1	13
		48	11	0.883904	1	14
		48	11	0.674705	1	15
		48	11	1.34153	1	16
		48	11	1.15848	1	17
		48	11	-0.8616	0	1
		48	11	-0.828913	0	2
		48	11	-1.01196	0	3
		48	11	-0.658938	0	4
		48	11	-0.482427	0	5
		48	11	-0.652401	0	6
		48	11	-0.528189	0	7
		48	11	-0.724313	0	8
		48	11	-0.743925	0	9
		48	11	-0.757	0	10
		48	11	-0.88775	0	11
		48	11	-0.868137	0	12
		48	11	-1.10349	0	13
		48	11	-1.09041	0	14
		48	11	-0.8616	0	15
		48	11	-1.09041	0	16
		48	11	-1.12964	0	17
		50	9	-0.446751	1	1
		50	9	-0.284354	1	2
		50	9	-0.555015	1	3
		50	9	-0.078651	1	4
		50	9	-0.0894775	1	5
		50	9	-0.241048	1	6
		50	9	-0.370965	1	7
		50	9	-1.55105	1	8
		50	9	-1.59436	1	9
		50	9	-1.25874	1	10
		50	9	-1.06386	1	11
		50	9	-0.728239	1	12
		50	9	-0.414271	1	13
		50	9	0.765813	1	14
		50	9	-1.13964	1	15
		50	9	-1.03138	1	16
		50	9	-1.56188	1	17
		50	9	0.397713	0	1
		50	9	0.354407	0	2
		50	9	-0.132783	0	3
		50	9	-0.251874	0	4
		50	9	0.570937	0	5
		50	9	0.884904	0	6
		50	9	1.83763	0	7
		50	9	2.563	0	8
		50	9	0.884904	0	9
		50	9	0.787466	0	10
		50	9	0.0837458	0	11
		50	9	0.549284	0	12
		50	9	0.819945	0	13
		50	9	1.17722	0	14
		50	9	1.67524	0	15
		50	9	-0.66328	0	16
		50	9	0.105399	0	17
		51	9	-0.408633	1	1
		51	9	-1.14165	1	2
		51	9	-0.4231	1	3
		51	9	0.801806	1	4
		51	9	-1.06931	1	5
		51	9	-0.0999952	1	6
		51	9	-2.05792	1	7
		51	9	0.218287	1	8
		51	9	-0.784785	1	9
		51	9	-2.05792	1	10
		51	9	-2.05792	1	11
		51	9	-0.669046	1	12
		51	9	-0.331474	1	13
		51	9	-0.630466	1	14
		51	9	-0.259137	1	15
		51	9	0.0929034	1	16
		51	9	-0.124108	1	17
		51	9	1.00435	0	1
		51	9	1.64574	0	2
		51	9	-0.249492	0	3
		51	9	0.845208	0	4
		51	9	0.715001	0	5
		51	9	1.64574	0	6
		51	9	0.247222	0	7
		51	9	-0.0710604	0	8
		51	9	-0.114463	0	9
		51	9	1.64574	0	10
		51	9	1.64574	0	11
		51	9	1.1008	0	12
		51	9	0.584795	0	13
		51	9	-0.181977	0	14
		51	9	0.546215	0	15
		51	9	0.14595	0	16
		51	9	-0.153042	0	17
		52	9	-1.32571	1	1
		52	9	-1.12472	1	2
		52	9	-1.17201	1	3
		52	9	-1.32571	1	4
		52	9	-0.801547	1	5
		52	9	-1.0853	1	6
		52	9	-1.01437	1	7
		52	9	-1.07742	1	8
		52	9	-0.214325	1	9
		52	9	-0.273442	1	10
		52	9	-0.356204	1	11
		52	9	-0.45079	1	12
		52	9	-0.391674	1	13
		52	9	-0.884309	1	14
		52	9	-1.32571	1	15
		52	9	0.164019	1	16
		52	9	-1.32571	1	17
		52	9	1.68922	0	1
		52	9	0.727593	0	2
		52	9	0.467482	0	3
		52	9	1.39758	0	4
		52	9	0.763063	0	5
		52	9	0.936471	0	6
		52	9	1.70104	0	7
		52	9	0.483246	0	8
		52	9	1.70104	0	9
		52	9	1.55522	0	10
		52	9	0.546304	0	11
		52	9	-0.387733	0	12
		52	9	0.223135	0	13
		52	9	1.25176	0	14
		52	9	0.439894	0	15
		52	9	0.439894	0	16
		52	9	0.0497272	0	17
		53	10	-0.78678	1	1
		53	10	-0.543172	1	2
		53	10	-1.09612	1	3
		53	10	-0.925985	1	4
		53	10	-0.887317	1	5
		53	10	-0.635975	1	6
		53	10	-0.910517	1	7
		53	10	-0.960786	1	8
		53	10	-0.902784	1	9
		53	10	-0.933718	1	10
		53	10	-1.00719	1	11
		53	10	-0.945319	1	12
		53	10	-0.983987	1	13
		53	10	-1.21986	1	14
		53	10	-1.2392	1	15
		53	10	-1.09612	1	16
		53	10	-1.4248	1	17
		53	10	0.752206	0	1
		53	10	0.903011	0	2
		53	10	0.848876	0	3
		53	10	0.918479	0	4
		53	10	0.729005	0	5
		53	10	0.875944	0	6
		53	10	0.961013	0	7
		53	10	0.937813	0	8
		53	10	0.96488	0	9
		53	10	0.961013	0	10
		53	10	1.12729	0	11
		53	10	1.06928	0	12
		53	10	1.08862	0	13
		53	10	1.12729	0	14
		53	10	1.02675	0	15
		53	10	1.12342	0	16
		53	10	1.08475	0	17
		54	10	-0.734449	1	1
		54	10	-0.746995	1	2
		54	10	-0.571361	1	3
		54	10	-0.64036	1	4
		54	10	-0.536862	1	5
		54	10	-1.10767	1	6
		54	10	-1.23312	1	7
		54	10	-0.938309	1	8
		54	10	-1.23312	1	9
		54	10	-1.0324	1	10
		54	10	-1.23312	1	11
		54	10	-1.23312	1	12
		54	10	-0.98849	1	13
		54	10	-1.2049	1	14
		54	10	-1.23312	1	15
		54	10	-1.03867	1	16
		54	10	-0.508635	1	17
		54	10	1.16929	0	1
		54	10	0.328759	0	2
		54	10	1.02188	0	3
		54	10	0.808614	0	4
		54	10	1.05952	0	5
		54	10	1.06265	0	6
		54	10	0.962293	0	7
		54	10	1.08461	0	8
		54	10	0.924657	0	9
		54	10	0.595345	0	10
		54	10	0.924657	0	11
		54	10	1.12224	0	12
		54	10	1.13793	0	13
		54	10	1.17556	0	14
		54	10	1.17556	0	15
		54	10	0.680025	0	16
		54	10	0.981111	0	17
		55	9	-1.00166	1	1
		55	9	-0.712248	1	2
		55	9	-0.617807	1	3
		55	9	-0.90113	1	4
		55	9	-0.965106	1	5
		55	9	-1.00166	1	6
		55	9	-0.916362	1	7
		55	9	-1.00166	1	8
		55	9	-1.00166	1	9
		55	9	-0.843247	1	10
		55	9	-0.742713	1	11
		55	9	-0.931594	1	12
		55	9	-1.00166	1	13
		55	9	-1.00166	1	14
		55	9	-0.706155	1	15
		55	9	-1.00166	1	16
		55	9	-1.00166	1	17
		55	9	0.679991	0	1
		55	9	-0.517274	0	2
		55	9	-0.410647	0	3
		55	9	1.12173	0	4
		55	9	1.11868	0	5
		55	9	1.17961	0	6
		55	9	0.954174	0	7
		55	9	1.20703	0	8
		55	9	1.33803	0	9
		55	9	1.25578	0	10
		55	9	1.17961	0	11
		55	9	1.2375	0	12
		55	9	1.2375	0	13
		55	9	0.567272	0	14
		55	9	0.762246	0	15
		55	9	1.15829	0	16
		55	9	1.28015	0	17
		57	5	-0.89361	1	1
		57	5	-0.582347	1	2
		57	5	-0.935112	1	3
		57	5	-0.769105	1	4
		57	5	-0.779481	1	5
		57	5	-0.948946	1	6
		57	5	-0.87286	1	7
		57	5	-1.11841	1	8
		57	5	-0.796773	1	9
		57	5	-1.17375	1	10
		57	5	-1.08383	1	11
		57	5	-0.814065	1	12
		57	5	-1.06653	1	13
		57	5	-0.955863	1	14
		57	5	-1.03195	1	15
		57	5	-1.11495	1	16
		57	5	-0.959322	1	17
		57	5	1.06389	0	1
		57	5	-0.222665	0	2
		57	5	-0.0912429	0	3
		57	5	1.13652	0	4
		57	5	0.759543	0	5
		57	5	1.0881	0	6
		57	5	1.11923	0	7
		57	5	1.14689	0	8
		57	5	1.13998	0	9
		57	5	1.16764	0	10
		57	5	1.09156	0	11
		57	5	1.16073	0	12
		57	5	1.12614	0	13
		57	5	1.15035	0	14
		57	5	1.11923	0	15
		57	5	0.915175	0	16
		57	5	1.02585	0	17
		58	9	-0.135292	1	1
		58	9	-0.796855	1	2
		58	9	-1.49977	1	3
		58	9	1.16716	1	4
		58	9	-0.672812	1	5
		58	9	-0.0215859	1	6
		58	9	1.36356	1	7
		58	9	-0.672812	1	8
		58	9	-0.0939443	1	9
		58	9	1.8494	1	10
		58	9	0.216163	1	11
		58	9	0.112794	1	12
		58	9	1.27053	1	13
		58	9	-0.765844	1	14
		58	9	-1.07595	1	15
		58	9	0.733009	1	16
		58	9	-1.53078	1	17
		58	9	0.247174	0	1
		58	9	-0.011249	0	2
		58	9	1.87007	0	3
		58	9	-0.248998	0	4
		58	9	0.205826	0	5
		58	9	-0.724496	0	6
		58	9	-0.155966	0	7
		58	9	0.557282	0	8
		58	9	0.123131	0	9
		58	9	1.0948	0	10
		58	9	-1.45842	0	11
		58	9	-1.7065	0	12
		58	9	-0.0836074	0	13
		58	9	-1.54111	0	14
		58	9	1.28087	0	15
		58	9	-0.0939443	0	16
		58	9	1.19817	0	17
		59	6	1.6432	1	1
		59	6	2.27326	1	2
		59	6	1.18695	1	3
		59	6	0.513439	1	4
		59	6	-0.203523	1	5
		59	6	-0.562004	1	6
		59	6	-0.58373	1	7
		59	6	-0.170933	1	8
		59	6	1.76269	1	9
		59	6	0.828468	1	10
		59	6	0.491713	1	11
		59	6	1.20868	1	12
		59	6	0.491713	1	13
		59	6	-0.105755	1	14
		59	6	-2.10456	1	15
		59	6	0.33963	1	16
		59	6	1.21954	1	17
		59	6	-0.246975	0	1
		59	6	0.513439	0	2
		59	6	0.546029	0	3
		59	6	-0.69236	0	4
		59	6	-1.46364	0	5
		59	6	-0.431647	0	6
		59	6	-0.246975	0	7
		59	6	-0.877032	0	8
		59	6	-0.703223	0	9
		59	6	-0.485962	0	10
		59	6	-0.757539	0	11
		59	6	-0.236112	0	12
		59	6	-0.0731659	0	13
		59	6	-1.42019	0	14
		59	6	-1.81126	0	15
		59	6	0.165821	0	16
		59	6	-0.00798754	0	17
		60	9	-1.82997	1	1
		60	9	-0.479624	1	2
		60	9	-1.54255	1	3
		60	9	-1.56966	1	4
		60	9	-1.49374	1	5
		60	9	-1.54797	1	6
		60	9	-1.21716	1	7
		60	9	-0.842971	1	8
		60	9	-0.626047	1	9
		60	9	-0.452509	1	10
		60	9	-0.555547	1	11
		60	9	-0.501316	1	12
		60	9	-0.582663	1	13
		60	9	-0.479624	1	14
		60	9	-0.512163	1	15
		60	9	-0.354893	1	16
		60	9	-0.571817	1	17
		60	9	0.474839	0	1
		60	9	0.350108	0	2
		60	9	0.127762	0	3
		60	9	0.588724	0	4
		60	9	0.708032	0	5
		60	9	0.724301	0	6
		60	9	0.979186	0	7
		60	9	1.08765	0	8
		60	9	1.17442	0	9
		60	9	1.0063	0	10
		60	9	1.15815	0	11
		60	9	1.02799	0	12
		60	9	1.19069	0	13
		60	9	1.23949	0	14
		60	9	1.19611	0	15
		60	9	1.09849	0	16
		60	9	1.02799	0	17
		61	8.66667	-1.7679	1	1
		61	8.66667	0.0120813	1	2
		61	8.66667	0.628228	1	3
		61	8.66667	-0.467144	1	4
		61	8.66667	0.0120813	1	5
		61	8.66667	1.03899	1	6
		61	8.66667	0.217464	1	7
		61	8.66667	-0.398683	1	8
		61	8.66667	-0.12484	1	9
		61	8.66667	-0.467144	1	10
		61	8.66667	-0.398683	1	11
		61	8.66667	-0.398683	1	12
		61	8.66667	1.65514	1	13
		61	8.66667	-1.42559	1	14
		61	8.66667	-0.604065	1	15
		61	8.66667	1.03899	1	16
		61	8.66667	0.83361	1	17
		61	8.66667	-0.946369	0	1
		61	8.66667	1.24437	0	2
		61	8.66667	0.559767	0	3
		61	8.66667	-1.28867	0	4
		61	8.66667	0.559767	0	5
		61	8.66667	1.3813	0	6
		61	8.66667	0.285924	0	7
		61	8.66667	-1.63098	0	8
		61	8.66667	-1.97328	0	9
		61	8.66667	0.0805421	0	10
		61	8.66667	1.51822	0	11
		61	8.66667	0.217464	0	12
		61	8.66667	0.559767	0	13
		61	8.66667	-0.398683	0	14
		61	8.66667	-1.28867	0	15
		61	8.66667	0.0805421	0	16
		61	8.66667	1.65514	0	17
		62	10	-0.410199	1	1
		62	10	0.149656	1	2
		62	10	-0.0912943	1	3
		62	10	-0.349961	1	4
		62	10	-0.931077	1	5
		62	10	-1.40589	1	6
		62	10	-0.959424	1	7
		62	10	-1.15431	1	8
		62	10	-1.09407	1	9
		62	10	-1.19329	1	10
		62	10	-0.888556	1	11
		62	10	-0.96651	1	12
		62	10	-1.2677	1	13
		62	10	-1.31731	1	14
		62	10	-0.948793	1	15
		62	10	-1.2677	1	16
		62	10	-1.01966	1	17
		62	10	1.16306	0	1
		62	10	1.01779	0	2
		62	10	1.16306	0	3
		62	10	1.16306	0	4
		62	10	1.16306	0	5
		62	10	1.16306	0	6
		62	10	1.117	0	7
		62	10	1.13117	0	8
		62	10	1.13826	0	9
		62	10	1.1418	0	10
		62	10	1.10991	0	11
		62	10	1.13472	0	12
		62	10	0.631556	0	13
		62	10	-0.109011	0	14
		62	10	0.42604	0	15
		62	10	0.00437712	0	16
		62	10	0.557145	0	17
		63	9	-1.30198	1	1
		63	9	-1.52288	1	2
		63	9	-1.66094	1	3
		63	9	-1.4787	1	4
		63	9	-0.976162	1	5
		63	9	-0.468103	1	6
		63	9	-1.07004	1	7
		63	9	0.111747	1	8
		63	9	0.30503	1	9
		63	9	0.122792	1	10
		63	9	-0.782879	1	11
		63	9	-0.838103	1	12
		63	9	0.299508	1	13
		63	9	0.448612	1	14
		63	9	0.365777	1	15
		63	9	0.172493	1	16
		63	9	0.161448	1	17
		63	9	1.27697	0	1
		63	9	0.636373	0	2
		63	9	1.27697	0	3
		63	9	-0.120193	0	4
		63	9	0.746821	0	5
		63	9	1.24936	0	6
		63	9	1.46473	0	7
		63	9	-2.13586	0	8
		63	9	-0.545416	0	9
		63	9	0.0123441	0	10
		63	9	-0.412879	0	11
		63	9	-0.804968	0	12
		63	9	0.901448	0	13
		63	9	0.818612	0	14
		63	9	1.24384	0	15
		63	9	1.34876	0	16
		63	9	1.15548	0	17
		64	3	-0.240844	1	1
		64	3	-0.51024	1	2
		64	3	-0.575267	1	3
		64	3	-0.161883	1	4
		64	3	-0.877176	1	5
		64	3	-0.682096	1	6
		64	3	-1.11406	1	7
		64	3	-1.15122	1	8
		64	3	-0.881821	1	9
		64	3	-1.23947	1	10
		64	3	-1.17908	1	11
		64	3	-1.30914	1	12
		64	3	-1.11406	1	13
		64	3	-1.05832	1	14
		64	3	-1.32307	1	15
		64	3	-1.24411	1	16
		64	3	-1.26734	1	17
		64	3	0.325816	0	1
		64	3	0.739199	0	2
		64	3	0.63237	0	3
		64	3	0.660238	0	4
		64	3	0.850673	0	5
		64	3	1.21296	0	6
		64	3	1.02253	0	7
		64	3	0.966792	0	8
		64	3	0.808871	0	9
		64	3	1.08291	0	10
[truncated: 2,047 more rows]

## Sheet: Figure 3b
Figure 3b		Subject	ETV score	zscore uncertainty rating	agent (bad=1, good=0)	rating number
		1	12	-0.58871	1	1
		1	12	-0.58871	1	2
		1	12	-0.248866	1	3
		1	12	-0.58871	1	4
		1	12	-0.58871	1	5
		1	12	2.08843	1	6
		1	12	1.23535	1	7
		1	12	-0.394513	1	8
		1	12	2.23408	1	9
		1	12	2.47683	1	10
		1	12	-0.373707	1	11
		1	12	-0.0407977	1	12
		1	12	-0.58871	1	13
		1	12	-0.581775	1	14
		1	12	-0.151767	1	15
		1	12	-0.58871	1	16
		1	12	-0.58871	1	17
		1	12	-0.58871	0	1
		1	12	-0.58871	0	2
		1	12	-0.567904	0	3
		1	12	-0.52629	0	4
		1	12	-0.58871	0	5
		1	12	-0.58871	0	6
		1	12	0.902444	0	7
		1	12	-0.58871	0	8
		1	12	-0.58871	0	9
		1	12	-0.58871	0	10
		1	12	-0.58871	0	11
		1	12	1.24229	0	12
		1	12	-0.58871	0	13
		1	12	1.09664	0	14
		1	12	-0.58871	0	15
		1	12	-0.58871	0	16
		1	12	2.20634	0	17
		2	10	0.00681966	1	1
		2	10	0.424183	1	2
		2	10	-0.225049	1	3
		2	10	-0.379627	1	4
		2	10	0.918835	1	5
		2	10	0.0686512	1	6
		2	10	1.10433	1	7
		2	10	0.315977	1	8
		2	10	-0.766075	1	9
		2	10	0.656051	1	10
		2	10	-2.21912	1	11
		2	10	-0.534206	1	12
		2	10	0.841545	1	13
		2	10	0.115025	1	14
		2	10	0.51693	1	15
		2	10	1.52169	1	16
		2	10	0.0686512	1	17
		2	10	-3.10022	0	1
		2	10	-0.317796	0	2
		2	10	-0.0240961	0	3
		2	10	0.748798	0	4
		2	10	-0.28688	0	5
		2	10	-0.79699	0	6
		2	10	1.35166	0	7
		2	10	-2.23457	0	8
		2	10	0.949751	0	9
		2	10	0.377809	0	10
		2	10	-0.766075	0	11
		2	10	0.161399	0	12
		2	10	0.841545	0	13
		2	10	0.73334	0	14
		2	10	0.331435	0	15
		2	10	-0.28688	0	16
		2	10	-0.116843	0	17
		3	11	-0.268115	1	1
		3	11	-0.268115	1	2
		3	11	3.90661	1	3
		3	11	-0.268115	1	4
		3	11	-0.268115	1	5
		3	11	0.498339	1	6
		3	11	3.90661	1	7
		3	11	-0.268115	1	8
		3	11	-0.268115	1	9
		3	11	-0.268115	1	10
		3	11	-0.268115	1	11
		3	11	-0.268115	1	12
		3	11	-0.268115	1	13
		3	11	-0.268115	1	14
		3	11	-0.268115	1	15
		3	11	-0.268115	1	16
		3	11	-0.268115	1	17
		3	11	-0.268115	0	1
		3	11	-0.268115	0	2
		3	11	-0.268115	0	3
		3	11	-0.268115	0	4
		3	11	-0.268115	0	5
		3	11	-0.268115	0	6
		3	11	-0.268115	0	7
		3	11	-0.268115	0	8
		3	11	-0.268115	0	9
		3	11	-0.268115	0	10
		3	11	-0.268115	0	11
		3	11	-0.268115	0	12
		3	11	-0.268115	0	13
		3	11	-0.268115	0	14
		3	11	-0.268115	0	15
		3	11	-0.268115	0	16
		3	11	-0.268115	0	17
		4	10	-0.407975	1	1
		4	10	-1.05722	1	2
		4	10	-0.711986	1	3
		4	10	0.179436	1	4
		4	10	-0.79443	1	5
		4	10	-0.732597	1	6
		4	10	2.01896	1	7
		4	10	1.53976	1	8
		4	10	-0.274004	1	9
		4	10	-0.124575	1	10
		4	10	-0.912943	1	11
		4	10	-0.655306	1	12
		4	10	-0.696528	1	13
		4	10	-1.05722	1	14
		4	10	-0.727445	1	15
		4	10	-0.876874	1	16
		4	10	-0.840805	1	17
		4	10	2.52908	0	1
		4	10	-0.763514	0	2
		4	10	-0.536794	0	3
		4	10	0.761695	0	4
		4	10	-0.912943	0	5
		4	10	-0.578015	0	6
		4	10	2.34358	0	7
		4	10	0.0609235	0	8
		4	10	1.00387	0	9
		4	10	0.210353	0	10
		4	10	0.586502	0	11
		4	10	0.189742	0	12
		4	10	-0.0215202	0	13
		4	10	-0.356448	0	14
		4	10	0.282491	0	15
		4	10	-0.217324	0	16
		4	10	1.55006	0	17
		5	10	0.395248	1	1
		5	10	0.0471361	1	2
		5	10	-0.425771	1	3
		5	10	-0.156476	1	4
		5	10	0.441225	1	5
		5	10	-0.300976	1	6
		5	10	2.39197	1	7
		5	10	2.32628	1	8
		5	10	-0.136772	1	9
		5	10	0.375544	1	10
		5	10	1.84681	1	11
		5	10	0.651406	1	12
		5	10	1.42645	1	13
		5	10	1.11118	1	14
		5	10	1.15715	1	15
		5	10	0.474066	1	16
		5	10	0.986381	1	17
		5	10	0.152227	0	1
		5	10	-0.727905	0	2
		5	10	-1.05631	0	3
		5	10	-1.03661	0	4
		5	10	-1.04974	0	5
		5	10	-0.360089	0	6
		5	10	-0.235294	0	7
		5	10	-0.445475	0	8
		5	10	-0.839564	0	9
		5	10	-0.727905	0	10
		5	10	-1.0169	0	11
		5	10	-0.931518	0	12
		5	10	-1.05631	0	13
		5	10	-1.00377	0	14
		5	10	-0.918382	0	15
		5	10	-0.964359	0	16
		5	10	-0.39293	0	17
		7	8	-0.419775	1	1
		7	8	0.337305	1	2
		7	8	-0.368369	1	3
		7	8	0.641071	1	4
		7	8	2.42161	1	5
		7	8	-1.03665	1	6
		7	8	-0.340329	1	7
		7	8	-1.03665	1	8
		7	8	-1.03665	1	9
		7	8	-1.03665	1	10
		7	8	0.421425	1	11
		7	8	-0.588015	1	12
		7	8	-0.826355	1	13
		7	8	-1.03665	1	14
		7	8	-0.653442	1	15
		7	8	-0.672135	1	16
		7	8	-0.859068	1	17
		7	8	0.799964	0	1
		7	8	1.8094	0	2
		7	8	1.31403	0	3
		7	8	1.33272	0	4
		7	8	1.64584	0	5
		7	8	-0.00384863	0	6
		7	8	0.514891	0	7
		7	8	1.29534	0	8
		7	8	1.57574	0	9
		7	8	-0.0318886	0	10
		7	8	-0.116009	0	11
		7	8	-0.760928	0	12
		7	8	-0.564648	0	13
		7	8	-0.802988	0	14
		7	8	-0.896455	0	15
		7	8	0.0148447	0	16
		7	8	-1.03665	0	17
		8	11	2.33401	1	1
		8	11	1.02359	1	2
		8	11	1.08944	1	3
		8	11	1.03017	1	4
		8	11	1.18821	1	5
		8	11	0.819451	1	6
		8	11	1.46479	1	7
		8	11	1.08285	1	8
		8	11	-0.253912	1	9
		8	11	-0.991437	1	10
		8	11	0.266307	1	11
		8	11	-0.998022	1	12
		8	11	-1.43922	1	13
		8	11	-1.6697	1	14
		8	11	-1.58409	1	15
		8	11	-0.932171	1	16
		8	11	-1.36678	1	17
		8	11	0.444103	0	1
		8	11	-0.398783	0	2
		8	11	-0.649014	0	3
		8	11	0.391423	0	4
		8	11	0.667995	0	5
		8	11	0.779941	0	6
		8	11	-0.122211	0	7
		8	11	-0.556824	0	8
		8	11	0.549464	0	9
		8	11	-0.365857	0	10
		8	11	-1.29435	0	11
		8	11	0.0424154	0	12
		8	11	0.0621706	0	13
		8	11	-0.602919	0	14
		8	11	-0.899246	0	15
		8	11	-0.122211	0	16
		8	11	1.01042	0	17
		9	3	-0.240713	1	1
		9	3	-0.240713	1	2
		9	3	-0.240713	1	3
		9	3	-0.240713	1	4
		9	3	-0.240713	1	5
		9	3	-0.240713	1	6
		9	3	-0.240713	1	7
		9	3	4.90014	1	8
		9	3	-0.240713	1	9
		9	3	-0.240713	1	10
		9	3	2.67929	1	11
		9	3	-0.240713	1	12
		9	3	-0.240713	1	13
		9	3	-0.240713	1	14
		9	3	-0.240713	1	15
		9	3	-0.240713	1	16
		9	3	-0.240713	1	17
		9	3	-0.240713	0	1
		9	3	-0.240713	0	2
		9	3	-0.240713	0	3
		9	3	-0.240713	0	4
		9	3	-0.240713	0	5
		9	3	-0.240713	0	6
		9	3	-0.240713	0	7
		9	3	-0.240713	0	8
		9	3	-0.240713	0	9
		9	3	-0.240713	0	10
		9	3	-0.240713	0	11
		9	3	-0.240713	0	12
		9	3	-0.240713	0	13
		9	3	-0.240713	0	14
		9	3	-0.240713	0	15
		9	3	-0.117332	0	16
		9	3	-0.240713	0	17
		10	11	0.878995	1	1
		10	11	0.516479	1	2
		10	11	-0.179552	1	3
		10	11	0.124961	1	4
		10	11	2.12605	1	5
		10	11	-1.2961	1	6
		10	11	1.54602	1	7
		10	11	1.19801	1	8
		10	11	0.385973	1	9
		10	11	0.646985	1	10
		10	11	-0.817581	1	11
		10	11	1.12551	1	12
		10	11	0.429475	1	13
		10	11	-0.00554436	1	14
		10	11	0.0524582	1	15
		10	11	0.240967	1	16
		10	11	0.0959602	1	17
		10	11	-1.03509	0	1
		10	11	1.79254	0	2
		10	11	0.400474	0	3
		10	11	-0.455064	0	4
		10	11	0.893496	0	5
		10	11	-0.948086	0	6
		10	11	-1.2961	0	7
		10	11	-1.60062	0	8
		10	11	0.371472	0	9
		10	11	-0.237555	0	10
		10	11	0.00895628	0	11
		10	11	-0.252055	0	12
		10	11	-0.948086	0	13
		10	11	-0.469565	0	14
		10	11	-0.223054	0	15
		10	11	-0.440564	0	16
		10	11	-2.63016	0	17
		11	7	0.757739	1	1
		11	7	0.463174	1	2
		11	7	-0.964334	1	3
		11	7	0.757739	1	4
		11	7	2.38918	1	5
		11	7	-0.964334	1	6
		11	7	1.07496	1	7
		11	7	-0.805722	1	8
		11	7	-1.59878	1	9
		11	7	0.281903	1	10
		11	7	-0.919017	1	11
		11	7	0.73508	1	12
		11	7	0.14595	1	13
		11	7	0.485833	1	14
		11	7	0.803057	1	15
		11	7	-2.14259	1	16
		11	7	0.53115	1	17
		11	7	0.191267	0	1
		11	7	-0.511157	0	2
		11	7	1.1656	0	3
		11	7	-0.873699	0	4
		11	7	-0.465839	0	5
		11	7	-1.66676	0	6
		11	7	1.34687	0	7
		11	7	0.417856	0	8
		11	7	-0.103298	0	9
		11	7	-0.216592	0	10
		11	7	-1.32688	0	11
		11	7	-0.873699	0	12
		11	7	0.14595	0	13
		11	7	0.0553143	0	14
		11	7	-0.443181	0	15
		11	7	1.0523	0	16
		11	7	1.07496	0	17
		12	6	-1.26534	1	1
		12	6	2.35876	1	2
		12	6	-1.26534	1	3
		12	6	-1.26534	1	4
		12	6	0.0206306	1	5
		12	6	0.444417	1	6
		12	6	0.166764	1	7
		12	6	-0.688115	1	8
		12	6	-1.19958	1	9
		12	6	-0.870782	1	10
		12	6	-0.030516	1	11
		12	6	-0.030516	1	12
		12	6	0.860896	1	13
		12	6	2.19801	1	14
		12	6	0.641697	1	15
		12	6	-1.26534	1	16
		12	6	-0.797715	1	17
		12	6	0.59055	0	1
		12	6	-1.21419	0	2
		12	6	0.429803	0	3
		12	6	-1.26534	0	4
		12	6	1.62079	0	5
		12	6	0.78783	0	6
		12	6	0.65631	0	7
		12	6	-0.805022	0	8
		12	6	0.37135	0	9
		12	6	-1.26534	0	10
		12	6	0.619777	0	11
		12	6	0.532097	0	12
		12	6	0.72207	0	13
		12	6	-0.476222	0	14
		12	6	-0.125503	0	15
		12	6	0.203297	0	16
		12	6	0.605163	0	17
		13	8	-0.183075	1	1
		13	8	-0.183075	1	2
		13	8	5.65545	1	3
		13	8	-0.183075	1	4
		13	8	-0.183075	1	5
		13	8	-0.183075	1	6
		13	8	-0.183075	1	7
		13	8	-0.183075	1	8
		13	8	-0.183075	1	9
		13	8	-0.183075	1	10
		13	8	-0.038318	1	11
		13	8	-0.183075	1	12
		13	8	-0.183075	1	13
		13	8	-0.183075	1	14
		13	8	-0.038318	1	15
		13	8	-0.183075	1	16
		13	8	-0.183075	1	17
		13	8	-0.183075	0	1
		13	8	-0.0865702	0	2
		13	8	-0.183075	0	3
		13	8	-0.183075	0	4
		13	8	-0.183075	0	5
		13	8	-0.183075	0	6
		13	8	-0.183075	0	7
		13	8	-0.183075	0	8
		13	8	-0.183075	0	9
		13	8	-0.183075	0	10
		13	8	-0.183075	0	11
		13	8	-0.183075	0	12
		13	8	-0.183075	0	13
		13	8	-0.183075	0	14
		13	8	-0.183075	0	15
		13	8	-0.183075	0	16
		13	8	-0.183075	0	17
		14	11	1.27606	1	1
		14	11	4.02529	1	2
		14	11	1.09418	1	3
		14	11	1.86368	1	4
		14	11	1.08019	1	5
		14	11	0.702429	1	6
		14	11	-0.50779	1	7
		14	11	-0.50779	1	8
		14	11	1.11516	1	9
		14	11	-0.493799	1	10
		14	11	-0.50779	1	11
		14	11	-0.50779	1	12
		14	11	-0.50779	1	13
		14	11	-0.50779	1	14
		14	11	-0.50779	1	15
		14	11	-0.50779	1	16
		14	11	-0.50779	1	17
		14	11	0.786375	0	1
		14	11	0.737407	0	2
		14	11	-0.50779	0	3
		14	11	-0.50779	0	4
		14	11	-0.50779	0	5
		14	11	-0.50779	0	6
		14	11	-0.50779	0	7
		14	11	-0.50779	0	8
		14	11	-0.50779	0	9
		14	11	-0.50779	0	10
		14	11	-0.50779	0	11
		14	11	-0.50779	0	12
		14	11	-0.50779	0	13
		14	11	-0.50779	0	14
		14	11	-0.50779	0	15
		14	11	-0.50779	0	16
		14	11	-0.50779	0	17
		15	4	-0.384941	1	1
		15	4	-0.650133	1	2
		15	4	-1.53151	1	3
		15	4	0.512031	1	4
		15	4	-1.6095	1	5
		15	4	0.387235	1	6
		15	4	0.23124	1	7
		15	4	-0.720331	1	8
		15	4	-0.42394	1	9
		15	4	0.473032	1	10
		15	4	-0.462939	1	11
		15	4	0.0752447	1	12
		15	4	0.21564	1	13
		15	4	-1.6095	1	14
		15	4	-0.954324	1	15
		15	4	0.504232	1	16
		15	4	1.5962	1	17
		15	4	-0.533137	0	1
		15	4	1.565	0	2
		15	4	-1.24291	0	3
		15	4	-0.127549	0	4
		15	4	0.699225	0	5
		15	4	1.05801	0	6
		15	4	-1.15712	0	7
		15	4	-0.884126	0	8
		15	4	1.93159	0	9
		15	4	-0.0495514	0	10
		15	4	1.34661	0	11
		15	4	0.714825	0	12
		15	4	1.24521	0	13
		15	4	-1.5627	0	14
		15	4	1.18281	0	15
		15	4	-0.0729507	0	16
		15	4	0.23904	0	17
		16	12	1.54066	1	1
		16	12	-0.441048	1	2
		16	12	-0.529578	1	3
		16	12	-0.529578	1	4
		16	12	-0.529578	1	5
		16	12	-0.529578	1	6
		16	12	-0.529578	1	7
		16	12	-0.529578	1	8
		16	12	-0.529578	1	9
		16	12	-0.529578	1	10
		16	12	-0.529578	1	11
		16	12	-0.488718	1	12
		16	12	-0.515958	1	13
		16	12	-0.529578	1	14
		16	12	-0.529578	1	15
		16	12	-0.529578	1	16
		16	12	-0.529578	1	17
		16	12	1.17973	0	1
		16	12	1.71091	0	2
		16	12	-0.529578	0	3
		16	12	-0.195888	0	4
		16	12	-0.0937377	0	5
		16	12	-0.420618	0	6
		16	12	-0.529578	0	7
		16	12	3.01844	0	8
		16	12	2.25571	0	9
		16	12	1.96969	0	10
		16	12	1.30231	0	11
		16	12	-0.529578	0	12
		16	12	-0.529578	0	13
		16	12	-0.529578	0	14
		16	12	-0.495528	0	15
		16	12	-0.406998	0	16
		16	12	-0.386568	0	17
		18	7	1.19055	1	1
		18	7	0.926578	1	2
		18	7	0.783277	1	3
		18	7	0.722939	1	4
		18	7	0.926578	1	5
		18	7	0.428795	1	6
		18	7	1.02463	1	7
		18	7	0.564554	1	8
		18	7	0.436337	1	9
		18	7	0.730482	1	10
		18	7	0.519301	1	11
		18	7	1.30369	1	12
		18	7	0.466506	1	13
		18	7	0.65506	1	14
		18	7	0.58718	1	15
		18	7	0.979373	1	16
		18	7	0.41371	1	17
		18	7	-2.30147	0	1
		18	7	-0.287712	0	2
		18	7	0.873783	0	3
		18	7	0.496674	0	4
		18	7	-0.431013	0	5
		18	7	0.753108	0	6
		18	7	-0.672362	0	7
		18	7	-0.0237357	0	8
		18	7	-0.468724	0	9
		18	7	-1.47183	0	10
		18	7	-1.24557	0	11
		18	7	-1.13998	0	12
		18	7	-1.25311	0	13
		18	7	-1.59251	0	14
		18	7	-0.966507	0	15
		18	7	-1.14752	0	16
		18	7	-1.78106	0	17
		19	6	-0.953619	1	1
		19	6	-0.953619	1	2
		19	6	-0.953619	1	3
		19	6	-0.953619	1	4
		19	6	-0.953619	1	5
		19	6	-0.953619	1	6
		19	6	-0.953619	1	7
		19	6	2.45893	1	8
		19	6	3.4426	1	9
		19	6	0.620242	1	10
		19	6	0.234343	1	11
		19	6	1.18774	1	12
		19	6	-0.151555	1	13
		19	6	-0.953619	1	14
		19	6	1.02127	1	15
		19	6	-0.0758889	1	16
		19	6	-0.0304891	1	17
		19	6	-0.54502	0	1
		19	6	-0.802286	0	2
		19	6	0.408376	0	3
		19	6	0.0224774	0	4
		19	6	-0.953619	0	5
		19	6	0.400809	0	6
		19	6	-0.787153	0	7
		19	6	0.0527439	0	8
		19	6	0.10571	0	9
		19	6	0.718608	0	10
		19	6	-0.053189	0	11
		19	6	-0.953619	0	12
		19	6	0.15111	0	13
		19	6	0.317576	0	14
		19	6	-0.0304891	0	15
		19	6	0.15111	0	16
		19	6	0.718608	0	17
		20	13	-1.3944	1	1
		20	13	0.114967	1	2
		20	13	-0.883535	1	3
		20	13	0.20011	1	4
		20	13	-0.465558	1	5
		20	13	-1.66531	1	6
		20	13	-1.66531	1	7
		20	13	-1.18541	1	8
		20	13	-0.364933	1	9
		20	13	-0.666806	1	10
		20	13	0.0917456	1	11
		20	13	-1.66531	1	12
		20	13	-0.620364	1	13
		20	13	-0.333972	1	14
		20	13	0.649049	1	15
		20	13	-0.380414	1	16
		20	13	-0.0243593	1	17
		20	13	-0.341713	0	1
		20	13	-0.674546	0	2
		20	13	0.076265	0	3
		20	13	-0.148204	0	4
		20	13	1.29924	0	5
		20	13	0.00660204	0	6
		20	13	1.91072	0	7
		20	13	-0.101762	0	8
		20	13	0.594867	0	9
		20	13	0.339436	0	10
		20	13	1.49274	0	11
		20	13	0.076265	0	12
		20	13	0.029823	0	13
		20	13	2.57639	0	14
		20	13	0.811596	0	15
		20	13	1.09025	0	16
		20	13	1.22183	0	17
		21	6	-0.523821	1	1
		21	6	1.66482	1	2
		21	6	1.09432	1	3
		21	6	-0.523821	1	4
		21	6	0.337112	1	5
		21	6	0.0674225	1	6
		21	6	-0.523821	1	7
		21	6	-0.523821	1	8
		21	6	-0.523821	1	9
		21	6	-0.523821	1	10
		21	6	-0.523821	1	11
		21	6	-0.523821	1	12
		21	6	-0.523821	1	13
		21	6	-0.523821	1	14
		21	6	-0.523821	1	15
		21	6	3.57339	1	16
		21	6	-0.523821	1	17
		21	6	-0.523821	0	1
		21	6	-0.523821	0	2
		21	6	-0.523821	0	3
		21	6	-0.523821	0	4
		21	6	-0.523821	0	5
		21	6	-0.523821	0	6
		21	6	-0.523821	0	7
		21	6	-0.523821	0	8
		21	6	2.58799	0	9
		21	6	0.90761	0	10
		21	6	-0.523821	0	11
		21	6	1.15655	0	12
		21	6	0.586057	0	13
		21	6	-0.523821	0	14
		21	6	-0.523821	0	15
		21	6	-0.523821	0	16
		21	6	0.596429	0	17
		22	2	0.630939	1	1
		22	2	1.16647	1	2
		22	2	1.05937	1	3
		22	2	0.370823	1	4
		22	2	-0.776748	1	5
		22	2	1.15117	1	6
		22	2	1.13587	1	7
		22	2	0.967559	1	8
		22	2	0.676842	1	9
		22	2	0.783948	1	10
		22	2	0.921657	1	11
		22	2	1.19707	1	12
		22	2	0.248415	1	13
		22	2	0.370823	1	14
		22	2	0.554434	1	15
		22	2	0.141309	1	16
		22	2	1.13587	1	17
		22	2	-2.10793	0	1
		22	2	-1.15927	0	2
		22	2	-0.394224	0	3
		22	2	-0.0882054	0	4
		22	2	-1.48059	0	5
		22	2	-1.03686	0	6
		22	2	-0.256516	0	7
		22	2	-1.74071	0	8
		22	2	-0.945058	0	9
		22	2	-0.0117007	0	10
		22	2	-1.26638	0	11
		22	2	-1.75601	0	12
		22	2	0.508531	0	13
		22	2	0.967559	0	14
		22	2	-1.23578	0	15
		22	2	0.0954059	0	16
		22	2	0.171911	0	17
		23	12	0.375913	1	1
		23	12	0.335026	1	2
		23	12	0.506748	1	3
		23	12	-0.638065	1	4
		23	12	-1.00604	1	5
		23	12	-1.45579	1	6
		23	12	-1.03875	1	7
		23	12	-0.580825	1	8
		23	12	0.645762	1	9
		23	12	0.514926	1	10
		23	12	-1.45579	1	11
		23	12	-0.196494	1	12
		23	12	-1.45579	1	13
		23	12	-0.0901902	1	14
		23	12	0.784775	1	15
		23	12	1.17728	1	16
		23	12	0.703002	1	17
		23	12	1.12822	0	1
		23	12	0.277786	0	2
		23	12	1.04645	0	3
		23	12	-0.826142	0	4
		23	12	-1.45579	0	5
		23	12	-0.924269	0	6
		23	12	-0.0329495	0	7
		23	12	-0.56447	0	8
		23	12	-0.351862	0	9
		23	12	0.662116	0	10
		23	12	0.694825	0	11
		23	12	0.719357	0	12
		23	12	-0.425457	0	13
		23	12	-0.777078	0	14
		23	12	-0.850674	0	15
		23	12	1.95412	0	16
		23	12	2.60012	0	17
		24	9	3.98591	1	1
		24	9	0.404085	1	2
		24	9	2.46364	1	3
		24	9	0.109863	1	4
		24	9	-0.440204	1	5
		24	9	-0.440204	1	6
		24	9	-0.440204	1	7
		24	9	-0.440204	1	8
		24	9	-0.440204	1	9
		24	9	-0.440204	1	10
		24	9	-0.440204	1	11
		24	9	-0.440204	1	12
		24	9	-0.440204	1	13
		24	9	-0.440204	1	14
		24	9	-0.440204	1	15
		24	9	-0.440204	1	16
		24	9	-0.440204	1	17
		24	9	1.83682	0	1
		24	9	1.09487	0	2
		24	9	-0.440204	0	3
		24	9	0.60876	0	4
		24	9	0.941359	0	5
		24	9	-0.440204	0	6
		24	9	-0.440204	0	7
		24	9	-0.440204	0	8
		24	9	-0.440204	0	9
		24	9	-0.440204	0	10
		24	9	-0.440204	0	11
		24	9	-0.440204	0	12
		24	9	-0.440204	0	13
		24	9	-0.440204	0	14
		24	9	-0.440204	0	15
		24	9	-0.440204	0	16
		24	9	-0.440204	0	17
		25	9	-2.19971	1	1
		25	9	2.27808	1	2
		25	9	1.61196	1	3
		25	9	0.304397	1	4
		25	9	-0.386392	1	5
		25	9	0.563443	1	6
		25	9	0.98285	1	7
		25	9	0.631288	1	8
		25	9	-0.947658	1	9
		25	9	-0.441902	1	10
		25	9	0.0206801	1	11
		25	9	0.248887	1	12
		25	9	-0.429566	1	13
		25	9	0.822489	1	14
		25	9	0.699133	1	15
		25	9	0.871831	1	16
		25	9	0.0700222	1	17
		25	9	-1.03401	0	1
		25	9	-0.929155	0	2
		25	9	-1.85432	0	3
		25	9	1.00752	0	4
		25	9	-0.0286619	0	5
		25	9	-1.81731	0	6
		25	9	-0.645438	0	7
		25	9	-0.94149	0	8
		25	9	0.347571	0	9
		25	9	-0.836638	0	10
		25	9	-0.182856	0	11
		25	9	-0.0163264	0	12
		25	9	0.828656	0	13
		25	9	0.921173	0	14
		25	9	-0.867477	0	15
		25	9	0.933508	0	16
		25	9	0.415417	0	17
		26	10	-0.530515	1	1
		26	10	-1.30102	1	2
		26	10	-0.378939	1	3
		26	10	-0.68209	1	4
		26	10	2.42521	1	5
		26	10	0.404202	1	6
		26	10	0.0884191	1	7
		26	10	0.416833	1	8
		26	10	0.505252	1	9
		26	10	0.606302	1	10
		26	10	-0.0126313	1	11
		26	10	0.404202	1	12
		26	10	0.10105	1	13
		26	10	0.593671	1	14
		26	10	0.353676	1	15
		26	10	-1.88206	1	16
		26	10	-0.631565	1	17
		26	10	-0.644196	0	1
		26	10	0.896822	0	2
		26	10	-0.0757878	0	3
		26	10	0.277889	0	4
		26	10	-2.15995	0	5
		26	10	-1.55365	0	6
		26	10	-1.35155	0	7
		26	10	-1.06103	0	8
		26	10	1.2126	0	9
		26	10	0.252626	0	10
		26	10	0.0631565	0	11
		26	10	0.366308	0	12
		26	10	0.164207	0	13
		26	10	0.909454	0	14
		26	10	0.0126313	0	15
		26	10	-0.0505252	0	16
		26	10	2.261	0	17
		27	7	1.50593	1	1
		27	7	1.45696	1	2
		27	7	-0.720513	1	3
		27	7	1.39494	1	4
		27	7	-0.785804	1	5
		27	7	-0.785804	1	6
		27	7	-0.230825	1	7
		27	7	-0.785804	1	8
		27	7	-0.785804	1	9
		27	7	-0.785804	1	10
		27	7	1.7214	1	11
		27	7	0.327419	1	12
		27	7	1.29374	1	13
		27	7	-0.785804	1	14
		27	7	-0.785804	1	15
		27	7	-0.785804	1	16
		27	7	-0.785804	1	17
		27	7	1.7214	0	1
		27	7	-0.785804	0	2
		27	7	-0.785804	0	3
		27	7	1.07501	0	4
		27	7	-0.785804	0	5
		27	7	-0.785804	0	6
		27	7	-0.785804	0	7
		27	7	-0.785804	0	8
		27	7	1.04236	0	9
		27	7	1.33291	0	10
		27	7	0.399239	0	11
		27	7	0.369858	0	12
		27	7	-0.785804	0	13
		27	7	1.7214	0	14
		27	7	-0.361409	0	15
		27	7	-0.785804	0	16
		27	7	-0.691132	0	17
		28	4	1.17008	1	1
		28	4	0.790064	1	2
		28	4	0.801939	1	3
		28	4	0.208169	1	4
		28	4	1.37196	1	5
		28	4	-0.444979	1	6
		28	4	-0.765615	1	7
		28	4	-0.765615	1	8
		28	4	-0.943746	1	9
		28	4	-0.943746	1	10
		28	4	-0.943746	1	11
		28	4	-0.789365	1	12
		28	4	-0.278723	1	13
		28	4	-0.765615	1	14
		28	4	-0.682487	1	15
		28	4	-0.77749	1	16
		28	4	-0.943746	1	17
		28	4	0.160667	0	1
		28	4	2.50012	0	2
		28	4	1.7876	0	3
		28	4	1.53821	0	4
		28	4	-0.136218	0	5
		28	4	-0.231221	0	6
		28	4	-0.943746	0	7
		28	4	-0.706238	0	8
		28	4	2.45262	0	9
		28	4	0.00628698	0	10
		28	4	0.243795	0	11
		28	4	0.136916	0	12
		28	4	0.0181624	0	13
		28	4	-0.765615	0	14
		28	4	-0.62311	0	15
		28	4	0.136916	0	16
		28	4	-0.872493	0	17
		29	11	-0.647706	1	1
		29	11	2.50042	1	2
		29	11	-0.647706	1	3
		29	11	1.81733	1	4
		29	11	-0.647706	1	5
		29	11	-0.647706	1	6
		29	11	-0.647706	1	7
		29	11	-0.647706	1	8
		29	11	-0.647706	1	9
		29	11	-0.647706	1	10
		29	11	-0.647706	1	11
		29	11	1.38669	1	12
		29	11	0.822408	1	13
		29	11	0.31752	1	14
		29	11	0.287821	1	15
		29	11	-0.127969	1	16
		29	11	-0.647706	1	17
		29	11	-0.647706	0	1
		29	11	0.272971	0	2
		29	11	-0.647706	0	3
		29	11	0.198723	0	4
		29	11	0.109625	0	5
		29	11	-0.49921	0	6
		29	11	-0.647706	0	7
		29	11	-0.647706	0	8
		29	11	-0.647706	0	9
		29	11	-0.647706	0	10
		29	11	-0.647706	0	11
		29	11	2.48557	0	12
		29	11	-0.647706	0	13
		29	11	1.43124	0	14
		29	11	-0.647706	0	15
		29	11	-0.618007	0	16
		29	11	1.92128	0	17
		30	11	1.40083	1	1
		30	11	2.51956	1	2
		30	11	1.11919	1	3
		30	11	-0.320295	1	4
		30	11	-0.492408	1	5
		30	11	-0.492408	1	6
		30	11	-0.492408	1	7
		30	11	-0.492408	1	8
		30	11	-0.492408	1	9
		30	11	-0.492408	1	10
		30	11	-0.492408	1	11
		30	11	-0.492408	1	12
		30	11	-0.492408	1	13
		30	11	-0.492408	1	14
		30	11	-0.492408	1	15
		30	11	-0.492408	1	16
		30	11	-0.492408	1	17
		30	11	2.48045	0	1
		30	11	0.610678	0	2
		30	11	0.0552233	0	3
		30	11	-0.312472	0	4
		30	11	-0.492408	0	5
		30	11	-0.492408	0	6
		30	11	-0.492408	0	7
		30	11	-0.492408	0	8
		30	11	-0.484585	0	9
		30	11	-0.492408	0	10
		30	11	-0.484585	0	11
		30	11	-0.476761	0	12
		30	11	-0.492408	0	13
		30	11	1.12702	0	14
		30	11	-0.492408	0	15
		30	11	3.10631	0	16
		30	11	-0.492408	0	17
		31	11	1.15134	1	1
		31	11	0.712497	1	2
		31	11	0.990296	1	3
		31	11	0.76081	1	4
		31	11	0.378333	1	5
		31	11	0.354176	1	6
		31	11	0.809123	1	7
		31	11	2.20214	1	8
		31	11	-0.19337	1	9
		31	11	-0.205448	1	10
		31	11	1.7633	1	11
		31	11	1.69083	1	12
		31	11	0.0642988	1	13
		31	11	0.752758	1	14
		31	11	1.62239	1	15
		31	11	1.03056	1	16
		31	11	0.805097	1	17
		31	11	-0.889881	0	1
		31	11	-0.889881	0	2
		31	11	-0.889881	0	3
		31	11	-0.889881	0	4
		31	11	-0.889881	0	5
		31	11	-0.889881	0	6
		31	11	-0.889881	0	7
		31	11	-0.889881	0	8
		31	11	-0.451039	0	9
		31	11	-0.889881	0	10
		31	11	-0.889881	0	11
		31	11	-0.889881	0	12
		31	11	-0.889881	0	13
		31	11	-0.889881	0	14
		31	11	-0.889881	0	15
		31	11	-0.889881	0	16
		31	11	-0.889881	0	17
		32	9	1.13307	1	1
		32	9	-0.109436	1	2
		32	9	0.612019	1	3
		32	9	1.87456	1	4
		32	9	-1.47886	1	5
		32	9	-0.957814	1	6
		32	9	-0.991215	1	7
		32	9	-0.0225946	1	8
		32	9	-0.490204	1	9
		32	9	-0.790811	1	10
		32	9	-0.410043	1	11
		32	9	-0.363282	1	12
		32	9	-1.45214	1	13
		32	9	-1.4655	1	14
		32	9	-0.864292	1	15
		32	9	-0.122797	1	16
		32	9	-1.15822	1	17
		32	9	0.0642472	0	1
		32	9	0.925985	0	2
		32	9	0.612019	0	3
		32	9	0.438335	0	4
		32	9	0.378214	0	5
		32	9	1.15311	0	6
		32	9	-0.683928	0	7
		32	9	-0.490204	0	8
		32	9	0.738941	0	9
		32	9	2.26201	0	10
		32	9	0.725581	0	11
		32	9	0.905945	0	12
		32	9	1.56728	0	13
		32	9	-1.15822	0	14
		32	9	0.799063	0	15
		32	9	-0.116117	0	16
		32	9	-1.0647	0	17
		33	11	0.896681	1	1
		33	11	0.461026	1	2
		33	11	-0.0966129	1	3
		33	11	-0.549694	1	4
		33	11	-0.815444	1	5
		33	11	-0.84594	1	6
		33	11	-0.933071	1	7
		33	11	-1.0202	1	8
		33	11	-1.0507	1	9
		33	11	-1.06377	1	10
		33	11	-1.07248	1	11
		33	11	-1.13347	1	12
		33	11	-1.13347	1	13
		33	11	-1.13347	1	14
		33	11	-1.13347	1	15
		33	11	-0.601973	1	16
		33	11	-0.83287	1	17
		33	11	-0.122752	0	1
		33	11	-0.689104	0	2
		33	11	1.0753	0	3
		33	11	1.61987	0	4
		33	11	1.63294	0	5
		33	11	0.944603	0	6
		33	11	0.744201	0	7
		33	11	0.65707	0	8
		33	11	1.37154	0	9
		33	11	1.59809	0	10
		33	11	1.92483	0	11
		33	11	1.19728	0	12
		33	11	0.138641	0	13
		33	11	-0.301371	0	14
		33	11	0.30419	0	15
		33	11	-0.34058	0	16
		33	11	0.30419	0	17
		34	11	-0.916891	1	1
		34	11	-0.813912	1	2
		34	11	-0.0987732	1	3
		34	11	0.799441	1	4
		34	11	0.118629	1	5
		34	11	-0.750979	1	6
		34	11	-0.0301199	1	7
		34	11	2.86476	1	8
		34	11	-0.1331	1	9
		34	11	-0.482087	1	10
		34	11	1.53174	1	11
		34	11	0.07286	1	12
		34	11	1.66333	1	13
		34	11	0.0156489	1	14
		34	11	-0.39055	1	15
		34	11	0.673576	1	16
		34	11	-0.28757	1	17
		34	11	-0.659442	0	1
		34	11	0.450453	0	2
		34	11	-1.00843	0	3
		34	11	0.58776	0	4
		34	11	-1.52905	0	5
		34	11	-0.459203	0	6
		34	11	-1.52905	0	7
		34	11	-0.270406	0	8
		34	11	1.52602	0	9
		34	11	1.78919	0	10
		34	11	-1.52905	0	11
		34	11	0.17584	0	12
		34	11	-0.579346	0	13
		34	11	-0.80819	0	14
		34	11	-0.0415622	0	15
		34	11	0.301704	0	16
		34	11	-0.253243	0	17
		35	6	-0.12578	1	1
		35	6	0.0519969	1	2
		35	6	-0.115904	1	3
		35	6	-0.738123	1	4
		35	6	-0.955406	1	5
		35	6	0.131009	1	6
		35	6	-0.0368916	1	7
		35	6	-0.194916	1	8
		35	6	-0.688741	1	9
		35	6	-0.589976	1	10
		35	6	0.0915029	1	11
		35	6	-0.955406	1	12
		35	6	-0.955406	1	13
		35	6	-0.0368916	1	14
		35	6	-0.876394	1	15
		35	6	0.0717499	1	16
		35	6	-0.224545	1	17
		35	6	1.21742	0	1
		35	6	2.96556	0	2
		35	6	1.27668	0	3
		35	6	1.18779	0	4
		35	6	0.891499	0	5
		35	6	-0.955406	0	6
		35	6	-0.955406	0	7
		35	6	-0.0270151	0	8
		35	6	2.37297	0	9
		35	6	1.53347	0	10
		35	6	-0.935653	0	11
		35	6	0.802611	0	12
		35	6	-0.145533	0	13
		35	6	-0.955406	0	14
		35	6	-0.955406	0	15
		35	6	-0.570223	0	16
		35	6	-0.599852	0	17
		36	8	1.23539	1	1
		36	8	-0.597455	1	2
		36	8	-0.795958	1	3
		36	8	-0.875359	1	4
		36	8	-1.06063	1	5
		36	8	-1.06063	1	6
		36	8	0.137006	1	7
		36	8	0.86485	1	8
		36	8	1.11629	1	9
		36	8	0.8053	1	10
		36	8	2.08895	1	11
		36	8	-1.06063	1	12
		36	8	-1.06063	1	13
		36	8	0.289192	1	14
		36	8	1.37434	1	15
		36	8	-1.06063	1	16
		36	8	1.32802	1	17
		36	8	0.520779	0	1
		36	8	-1.06063	0	2
		36	8	-0.888593	0	3
		36	8	1.01042	0	4
		36	8	1.46036	0	5
		36	8	-0.425419	0	6
		36	8	0.15024	0	7
		36	8	-0.630539	0	8
		36	8	0.845	0	9
		36	8	-1.06063	0	10
		36	8	-0.564371	0	11
		36	8	0.573713	0	12
		36	8	-1.06063	0	13
		36	8	0.421527	0	14
		36	8	-1.06063	0	15
		36	8	-1.06063	0	16
		36	8	1.1626	0	17
		37	5	0.825517	1	1
		37	5	1.07632	1	2
		37	5	1.00792	1	3
		37	5	2.01115	1	4
		37	5	1.41833	1	5
		37	5	0.93952	1	6
		37	5	0.848318	1	7
		37	5	0.871118	1	8
		37	5	0.93952	1	9
		37	5	0.802716	1	10
		37	5	0.620311	1	11
		37	5	0.93952	1	12
		37	5	0.848318	1	13
		37	5	0.688713	1	14
		37	5	0.551909	1	15
		37	5	0.93952	1	16
		37	5	0.802716	1	17
		37	5	-0.838929	0	1
		37	5	-0.952932	0	2
		37	5	-1.24934	0	3
		37	5	-0.998534	0	4
		37	5	-0.656524	0	5
		37	5	-1.02133	0	6
		37	5	-1.11254	0	7
		37	5	-1.13534	0	8
		37	5	-0.838929	0	9
		37	5	-0.702125	0	10
		37	5	-1.20374	0	11
		37	5	-1.11254	0	12
		37	5	-0.952932	0	13
		37	5	-0.838929	0	14
		37	5	-0.793328	0	15
		37	5	-1.11254	0	16
		37	5	-0.610923	0	17
		38	11	0.869944	1	1
		38	11	0.439673	1	2
		38	11	-1.20151	1	3
		38	11	0.187656	1	4
		38	11	0.51958	1	5
		38	11	2.05627	1	6
		38	11	0.353618	1	7
		38	11	-0.506925	1	8
		38	11	-0.820409	1	9
		38	11	-0.814262	1	10
		38	11	-1.20151	1	11
		38	11	-1.20151	1	12
		38	11	-0.998664	1	13
		38	11	1.22646	1	14
		38	11	0.617928	1	15
		38	11	-0.654447	1	16
		38	11	0.943705	1	17
		38	11	-1.20151	0	1
		38	11	3.51919	0	2
		38	11	0.0401346	0	3
		38	11	-0.297936	0	4
		38	11	-0.519219	0	5
		38	11	-0.371697	0	6
		38	11	-0.87573	0	7
		38	11	-0.586833	0	8
		38	11	0.242977	0	9
		38	11	0.18151	0	10
		38	11	-0.261056	0	11
		38	11	-0.138121	0	12
		38	11	0.722423	0	13
		38	11	0.0216944	0	14
		38	11	0.728569	0	15
		38	11	-0.703621	0	16
		38	11	-0.316376	0	17
		40	7	-0.171499	1	1
		40	7	-0.171499	1	2
		40	7	-0.171499	1	3
		40	7	-0.171499	1	4
		40	7	-0.171499	1	5
		40	7	-0.171499	1	6
		40	7	-0.171499	1	7
		40	7	-0.171499	1	8
		40	7	-0.171499	1	9
		40	7	-0.171499	1	10
		40	7	-0.171499	1	11
		40	7	-0.171499	1	12
		40	7	-0.171499	1	13
		40	7	-0.171499	1	14
		40	7	-0.171499	1	15
		40	7	-0.171499	1	16
		40	7	-0.171499	1	17
		40	7	-0.171499	0	1
		40	7	5.65945	0	2
		40	7	-0.171499	0	3
		40	7	-0.171499	0	4
		40	7	-0.171499	0	5
		40	7	-0.171499	0	6
		40	7	-0.171499	0	7
		40	7	-0.171499	0	8
		40	7	-0.171499	0	9
		40	7	-0.171499	0	10
		40	7	-0.171499	0	11
		40	7	-0.171499	0	12
		40	7	-0.171499	0	13
		40	7	-0.171499	0	14
		40	7	-0.171499	0	15
		40	7	-0.171499	0	16
		40	7	-0.171499	0	17
		41	8	0.148507	1	1
		41	8	-0.374729	1	2
		41	8	0.907198	1	3
		41	8	-0.775877	1	4
		41	8	-0.597104	1	5
		41	8	1.66153	1	6
		41	8	-0.68431	1	7
		41	8	0.209551	1	8
		41	8	-0.38781	1	9
		41	8	0.763309	1	10
		41	8	-0.597104	1	11
		41	8	-1.24243	1	12
		41	8	-1.24243	1	13
		41	8	0.859235	1	14
		41	8	0.976963	1	15
		41	8	1.36067	1	16
		41	8	1.30399	1	17
		41	8	1.11649	0	1
		41	8	2.10628	0	2
		41	8	-0.0346259	0	3
		41	8	-1.24243	0	4
		41	8	-1.24243	0	5
		41	8	-1.24243	0	6
		41	8	2.10628	0	7
		41	8	-0.780237	0	8
		41	8	-0.335486	0	9
		41	8	0.0613007	0	10
		41	8	-1.02877	0	11
		41	8	-0.697391	0	12
		41	8	-0.963369	0	13
		41	8	0.144146	0	14
		41	8	-0.209038	0	15
		41	8	0.392683	0	16
		41	8	-0.440134	0	17
		42	12	-0.785426	1	1
		42	12	-0.69088	1	2
		42	12	-0.946154	1	3
		42	12	1.05822	1	4
		42	12	-1.14943	1	5
		42	12	-0.785426	1	6
		42	12	-0.402515	1	7
		42	12	-0.667244	1	8
		42	12	0.722581	1	9
		42	12	-0.459243	1	10
		42	12	1.11495	1	11
		42	12	-1.03597	1	12
		42	12	-0.837426	1	13
		42	12	0.958945	1	14
		42	12	-1.4567	1	15
		42	12	-0.804335	1	16
		42	12	0.836036	1	17
		42	12	-0.913063	0	1
		42	12	0.930582	0	2
		42	12	-1.74979	0	3
		42	12	-0.823244	0	4
		42	12	1.6444	0	5
		42	12	1.06767	0	6
		42	12	-1.1447	0	7
		42	12	1.34658	0	8
		42	12	0.755672	0	9
		42	12	1.33713	0	10
		42	12	1.11967	0	11
		42	12	-0.723971	0	12
		42	12	0.353852	0	13
		42	12	-0.388333	0	14
		42	12	0.921127	0	15
		42	12	0.434216	0	16
		42	12	1.16222	0	17
		43	10	-0.592401	1	1
		43	10	-0.592401	1	2
		43	10	-0.592401	1	3
		43	10	-0.592401	1	4
		43	10	-0.592401	1	5
		43	10	-0.592401	1	6
		43	10	-0.592401	1	7
		43	10	-0.592401	1	8
		43	10	-0.592401	1	9
		43	10	-0.592401	1	10
		43	10	-0.592401	1	11
		43	10	-0.592401	1	12
		43	10	-0.592401	1	13
		43	10	-0.592401	1	14
		43	10	-0.592401	1	15
		43	10	-0.592401	1	16
		43	10	-0.592401	1	17
		43	10	1.06996	0	1
		43	10	1.44551	0	2
		43	10	1.46208	0	3
		43	10	1.13623	0	4
		43	10	0.904277	0	5
		43	10	-0.592401	0	6
		43	10	1.26878	0	7
		43	10	2.45618	0	8
		43	10	-0.592401	0	9
		43	10	-0.592401	0	10
		43	10	-0.592401	0	11
		43	10	2.84278	0	12
		43	10	-0.592401	0	13
		43	10	0.959505	0	14
		43	10	0.67232	0	15
		43	10	-0.592401	0	16
		43	10	-0.592401	0	17
		44	10	0.991259	1	1
		44	10	0.840569	1	2
		44	10	0.986954	1	3
		44	10	1.28403	1	4
		44	10	1.29694	1	5
		44	10	1.28833	1	6
		44	10	0.384195	1	7
		44	10	1.06445	1	8
		44	10	1.35722	1	9
		44	10	-0.636189	1	10
		44	10	-0.649105	1	11
		44	10	1.07306	1	12
		44	10	1.19792	1	13
		44	10	-0.765351	1	14
		44	10	-0.989233	1	15
		44	10	-0.842849	1	16
		44	10	-0.6448	1	17
		44	10	-0.855765	0	1
		44	10	0.732934	0	2
		44	10	-1.02368	0	3
		44	10	-1.282	0	4
		44	10	-1.41977	0	5
		44	10	-1.27339	0	6
		44	10	-0.967706	0	7
		44	10	-1.29492	0	8
		44	10	-1.23895	0	9
		44	10	-0.976317	0	10
		44	10	0.853486	0	11
		44	10	0.233506	0	12
		44	10	0.181841	0	13
		44	10	1.23236	0	14
		44	10	-0.485499	0	15
		44	10	-0.455361	0	16
		44	10	0.801821	0	17
		45	10	-1.52391	1	1
		45	10	0.184803	1	2
		45	10	-0.820958	1	3
		45	10	1.30952	1	4
		45	10	-0.182895	1	5
		45	10	-0.377558	1	6
		45	10	-0.593851	1	7
		45	10	0.747164	1	8
		45	10	-1.54554	1	9
		45	10	-0.0855628	1	10
		45	10	-0.301855	1	11
		45	10	0.725535	1	12
		45	10	1.76374	1	13
		45	10	0.584944	1	14
		45	10	-0.810143	1	15
		45	10	1.45011	1	16
		45	10	1.11486	1	17
		45	10	-0.377558	0	1
		45	10	-0.993992	0	2
		45	10	0.336208	0	3
		45	10	1.49337	0	4
		45	10	0.0874713	0	5
		45	10	-2.04301	0	6
		45	10	1.53663	0	7
		45	10	-0.939919	0	8
		45	10	0.455169	0	9
		45	10	0.725535	0	10
		45	10	-0.366743	0	11
		45	10	-0.810143	0	12
		45	10	-1.82672	0	13
		45	10	0.282135	0	14
		45	10	-0.366743	0	15
		45	10	0.725535	0	16
		45	10	0.444354	0	17
		46	5	3.53803	1	1
		46	5	1.91015	1	2
		46	5	0.16869	1	3
		46	5	-0.474893	1	4
		46	5	-0.531679	1	5
		46	5	1.24764	1	6
		46	5	-0.70204	1	7
		46	5	1.00156	1	8
		46	5	-1.0049	1	9
		46	5	-0.512751	1	10
		46	5	-1.47812	1	11
		46	5	-1.08062	1	12
		46	5	-0.361319	1	13
		46	5	0.244406	1	14
		46	5	-0.626324	1	15
		46	5	-0.0773858	1	16
		46	5	1.07728	1	17
		46	5	-0.0963147	0	1
		46	5	0.0740454	0	2
		46	5	1.2855	0	3
		46	5	0.414766	0	4
		46	5	0.774415	0	5
		46	5	-0.380248	0	6
		46	5	-1.04276	0	7
		46	5	-0.834542	0	8
		46	5	-0.683111	0	9
		46	5	-0.664182	0	10
		46	5	0.433695	0	11
		46	5	0.547268	0	12
		46	5	-0.247746	0	13
		46	5	-0.758826	0	14
		46	5	-0.493822	0	15
		46	5	-0.380248	0	16
		46	5	-0.285604	0	17
		47	11	0.342396	1	1
		47	11	-0.058287	1	2
		47	11	0.0500058	1	3
		47	11	-1.5419	1	4
		47	11	-1.33614	1	5
		47	11	-0.957117	1	6
		47	11	-0.935459	1	7
		47	11	-1.1737	1	8
		47	11	-0.816337	1	9
		47	11	-0.805507	1	10
		47	11	0.0824936	1	11
		47	11	1.90181	1	12
		47	11	0.699763	1	13
		47	11	1.45781	1	14
		47	11	1.05713	1	15
		47	11	-0.264043	1	16
		47	11	0.125811	1	17
		47	11	0.927177	0	1
		47	11	-0.848824	0	2
		47	11	0.114981	0	3
		47	11	-1.58522	0	4
		47	11	-0.523946	0	5
		47	11	-1.06541	0	6
		47	11	0.73225	0	7
		47	11	-0.643068	0	8
		47	11	0.255762	0	9
		47	11	2.04259	0	10
		47	11	0.472348	0	11
		47	11	0.0608351	0	12
		47	11	-0.242385	0	13
		47	11	-0.480629	0	14
		47	11	-0.339848	0	15
		47	11	1.53362	0	16
		47	11	1.76103	0	17
		48	11	0.418182	1	1
		48	11	2.34135	1	2
		48	11	2.65967	1	3
		48	11	-0.284769	1	4
		48	11	-0.669403	1	5
		48	11	-0.470455	1	6
		48	11	-0.762246	1	7
		48	11	-0.483718	1	8
		48	11	-0.430665	1	9
		48	11	-0.629613	1	10
		48	11	-0.642877	1	11
		48	11	-0.284769	1	12
		48	11	-1.01425	1	13
		48	11	-1.13362	1	14
		48	11	-0.271506	1	15
		48	11	0.0202849	1	16
		48	11	0.338602	1	17
		48	11	3.22999	0	1
		48	11	0.816079	0	2
		48	11	0.895658	0	3
		48	11	0.497761	0	4
		48	11	0.0600746	0	5
		48	11	-0.695929	0	6
		48	11	-0.815298	0	7
		48	11	-0.457191	0	8
		48	11	-0.61635	0	9
		48	11	-0.0858209	0	10
		48	11	-0.364349	0	11
		48	11	-0.112347	0	12
		48	11	0.126391	0	13
		48	11	0.0998643	0	14
		48	11	0.0998643	0	15
		48	11	-0.470455	0	16
		48	11	-0.908141	0	17
		50	9	1.43598	1	1
		50	9	1.82668	1	2
		50	9	1.04528	1	3
		50	9	0.408577	1	4
		50	9	0.85716	1	5
		50	9	0.451988	1	6
		50	9	1.17551	1	7
		50	9	-0.0544769	1	8
		50	9	-0.242593	1	9
		50	9	0.205991	1	10
		50	9	0.84269	1	11
		50	9	0.84269	1	12
		50	9	0.553281	1	13
		50	9	-0.199181	1	14
		50	9	-0.271533	1	15
		50	9	1.43598	1	16
		50	9	0.263873	1	17
		50	9	-0.242593	0	1
		50	9	-0.763528	0	2
		50	9	0.640104	0	3
		50	9	0.321754	0	4
		50	9	0.394106	0	5
		50	9	-0.48859	0	6
		50	9	-1.86328	0	7
		50	9	-2.26845	0	8
		50	9	-0.15577	0	9
		50	9	-0.806939	0	10
		50	9	-0.995055	0	11
		50	9	-0.372826	0	12
		50	9	0.075757	0	13
		50	9	-1.81987	0	14
		50	9	-2.08034	0	15
		50	9	0.321754	0	16
		50	9	-0.474119	0	17
		51	9	1.99697	1	1
		51	9	0.576567	1	2
		51	9	1.6398	1	3
		51	9	0.393825	1	4
		51	9	0.260921	1	5
		51	9	1.36568	1	6
		51	9	0.16955	1	7
		51	9	0.368905	1	8
		51	9	0.443663	1	9
		51	9	-1.72433	1	10
		51	9	-1.72433	1	11
		51	9	0.626406	1	12
		51	9	0.858987	1	13
		51	9	0.393825	1	14
		51	9	0.319066	1	15
		51	9	0.510115	1	16
		51	9	0.858987	1	17
		51	9	-0.710936	0	1
		51	9	-1.72433	0	2
		51	9	-0.0962574	0	3
		51	9	-0.769082	0	4
		51	9	0.526728	0	5
		51	9	-1.72433	0	6
		51	9	0.111404	0	7
		51	9	-0.0879509	0	8
		51	9	0.119711	0	9
		51	9	-1.72433	0	10
		51	9	-1.72433	0	11
		51	9	-0.769082	0	12
		51	9	-0.337145	0	13
		51	9	0.435357	0	14
		51	9	0.883906	0	15
		51	9	-0.179322	0	16
		51	9	0.435357	0	17
		52	9	0.75364	1	1
		52	9	0.807314	1	2
		52	9	-0.0407288	1	3
		52	9	-1.61873	1	4
		52	9	-0.598934	1	5
		52	9	-2.20914	1	6
		52	9	-1.72608	1	7
		52	9	-1.6402	1	8
		52	9	-0.00852463	1	9
		52	9	0.195435	1	10
		52	9	0.807314	1	11
		52	9	0.581885	1	12
		52	9	0.678497	1	13
		52	9	0.302782	1	14
		52	9	0.270578	1	15
		52	9	0.131027	1	16
		52	9	-0.330566	1	17
		52	9	0.968334	0	1
		52	9	0.860987	0	2
		52	9	0.120292	0	3
		52	9	0.399395	0	4
		52	9	0.893191	0	5
		52	9	-0.54526	0	6
		52	9	-3.17527	0	7
		52	9	0.356456	0	8
		52	9	0.0880878	0	9
		52	9	-0.38424	0	10
		52	9	0.431599	0	11
		52	9	0.624824	0	12
		52	9	0.807314	0	13
		52	9	0.0880878	0	14
		52	9	0.173966	0	15
		52	9	1.05421	0	16
		52	9	0.882457	0	17
		53	10	2.00845	1	1
		53	10	2.397	1	2
		53	10	0.842806	1	3
		53	10	1.50889	1	4
		53	10	1.07871	1	5
		53	10	1.74479	1	6
		53	10	0.828929	1	7
		53	10	0.773422	1	8
		53	10	0.690162	1	9
		53	10	0.565272	1	10
		53	10	0.495888	1	11
		53	10	0.398751	1	12
		53	10	0.704039	1	13
		53	10	-0.350591	1	14
		53	10	-1.0028	1	15
		53	10	-0.0730568	1	16
		53	10	-1.03055	1	17
		53	10	-0.0730568	0	1
		53	10	-0.322837	0	2
		53	10	-0.0869335	0	3
		53	10	-0.461604	0	4
		53	10	-0.0730568	0	5
		53	10	-0.447728	0	6
		53	10	-0.406098	0	7
		53	10	-0.433851	0	8
		53	10	-0.780769	0	9
		53	10	-1.04443	0	10
		53	10	-1.30808	0	11
		53	10	-0.614248	0	12
		53	10	-1.11381	0	13
		53	10	-1.14156	0	14
		53	10	-1.2387	0	15
		53	10	-1.12769	0	16
		53	10	-0.905659	0	17
		54	10	0.0359247	1	1
		54	10	0.176186	1	2
		54	10	0.596969	1	3
		54	10	-0.133557	1	4
		54	10	0.123588	1	5
		54	10	-0.741356	1	6
		54	10	-0.741356	1	7
		54	10	0.141121	1	8
		54	10	-0.741356	1	9
		54	10	0.0183921	1	10
		54	10	3.747	1	11
		54	10	3.47232	1	12
		54	10	-0.314728	1	13
		54	10	-0.536808	1	14
		54	10	-0.741356	1	15
		54	10	-0.0692711	1	16
		54	10	0.807361	1	17
		54	10	-0.735511	0	1
		54	10	0.234628	0	2
		54	10	-0.367326	0	3
		54	10	0.234628	0	4
		54	10	-0.647848	0	5
		54	10	-0.314728	0	6
		54	10	-0.618627	0	7
		54	10	-0.677069	0	8
		54	10	-0.139402	0	9
		54	10	-0.15109	0	10
		54	10	-0.279663	0	11
		54	10	-0.437457	0	12
		54	10	-0.519276	0	13
		54	10	-0.513431	0	14
		54	10	-0.314728	0	15
		54	10	0.316447	0	16
		54	10	-0.168623	0	17
		55	9	-0.171499	1	1
		55	9	-0.171499	1	2
		55	9	-0.171499	1	3
		55	9	-0.171499	1	4
		55	9	-0.171499	1	5
		55	9	-0.171499	1	6
		55	9	5.65945	1	7
		55	9	-0.171499	1	8
		55	9	-0.171499	1	9
		55	9	-0.171499	1	10
		55	9	-0.171499	1	11
		55	9	-0.171499	1	12
		55	9	-0.171499	1	13
		55	9	-0.171499	1	14
		55	9	-0.171499	1	15
		55	9	-0.171499	1	16
		55	9	-0.171499	1	17
		55	9	-0.171499	0	1
		55	9	-0.171499	0	2
		55	9	-0.171499	0	3
		55	9	-0.171499	0	4
		55	9	-0.171499	0	5
		55	9	-0.171499	0	6
		55	9	-0.171499	0	7
		55	9	-0.171499	0	8
		55	9	-0.171499	0	9
		55	9	-0.171499	0	10
		55	9	-0.171499	0	11
		55	9	-0.171499	0	12
		55	9	-0.171499	0	13
		55	9	-0.171499	0	14
		55	9	-0.171499	0	15
		55	9	-0.171499	0	16
		55	9	-0.171499	0	17
		57	5	0.984563	1	1
		57	5	0.549821	1	2
		57	5	-0.102292	1	3
		57	5	0.419398	1	4
		57	5	0.832403	1	5
		57	5	0.484609	1	6
		57	5	-0.145766	1	7
		57	5	0.310713	1	8
		57	5	-0.406612	1	9
		57	5	-0.254452	1	10
		57	5	-0.189241	1	11
		57	5	0.615032	1	12
		57	5	-0.0370809	1	13
		57	5	0.506347	1	14
		57	5	-0.167504	1	15
		57	5	0.18029	1	16
		57	5	-0.0370809	1	17
		57	5	-0.471823	0	1
		57	5	3.44085	0	2
		57	5	2.57137	0	3
		57	5	0.18029	0	4
		57	5	0.354187	0	5
		57	5	-1.16741	0	6
		57	5	-0.471823	0	7
		57	5	-1.16741	0	8
		57	5	-1.08046	0	9
		57	5	-1.18915	0	10
		57	5	-1.08046	0	11
		57	5	-1.1022	0	12
		57	5	-1.03699	0	13
		57	5	-0.993513	0	14
		57	5	-0.776142	0	15
		57	5	0.33245	0	16
		57	5	0.115079	0	17
		58	9	0.286805	1	1
		58	9	1.44791	1	2
		58	9	0.390643	1	3
		58	9	0.57	1	4
		58	9	-0.534462	1	5
		58	9	-0.119109	1	6
		58	9	-0.222947	1	7
		58	9	-0.968695	1	8
		58	9	0.182966	1	9
		58	9	0.985353	1	10
		58	9	0.805996	1	11
		58	9	2.12757	1	12
		58	9	0.0602484	1	13
		58	9	1.41959	1	14
		58	9	0.881515	1	15
		58	9	-0.525022	1	16
		58	9	-1.29909	1	17
		58	9	-0.845977	0	1
		58	9	1.17415	0	2
		58	9	0.201846	0	3
		58	9	-2.39411	0	4
		58	9	0.636079	0	5
		58	9	0.938154	0	6
		58	9	-0.66662	0	7
		58	9	-0.723259	0	8
		58	9	1.06087	0	9
		58	9	0.126327	0	10
		58	9	-0.64774	0	11
		58	9	-1.42181	0	12
		58	9	-0.64774	0	13
		58	9	-1.69556	0	14
		58	9	-0.694939	0	15
		58	9	-0.506142	0	16
		58	9	0.617199	0	17
		59	6	-0.527751	1	1
		59	6	-2.37938	1	2
		59	6	-1.32702	1	3
		59	6	-0.168081	1	4
		59	6	0.0184145	1	5
		59	6	0.0184145	1	6
		59	6	0.0184145	1	7
		59	6	-0.15476	1	8
		59	6	-1.66004	1	9
		59	6	-0.39454	1	10
		59	6	-1.11388	1	11
		59	6	-0.434503	1	12
		59	6	-0.487787	1	13
		59	6	-1.28705	1	14
		59	6	1.91001	1	15
		59	6	-0.554393	1	16
		59	6	-0.474466	1	17
		59	6	-0.39454	0	1
		59	6	0.791038	0	2
		59	6	-0.620998	0	3
		59	6	0.68447	0	4
		59	6	0.364763	0	5
		59	6	0.0184145	0	6
		59	6	0.271515	0	7
		59	6	0.737754	0	8
		59	6	0.644506	0	9
		59	6	0.644506	0	10
		59	6	0.711112	0	11
		59	6	0.3248	0	12
		59	6	2.93574	0	13
		59	6	-0.0881544	0	14
		59	6	1.17735	0	15
		59	6	-0.181402	0	16
		59	6	0.977534	0	17
		60	9	-0.376634	1	1
		60	9	4.17006	1	2
		60	9	-0.376634	1	3
		60	9	-0.376634	1	4
		60	9	-0.376634	1	5
		60	9	-0.376634	1	6
		60	9	-0.376634	1	7
		60	9	-0.376634	1	8
		60	9	-0.376634	1	9
		60	9	-0.376634	1	10
		60	9	-0.376634	1	11
		60	9	-0.376634	1	12
		60	9	-0.376634	1	13
		60	9	-0.376634	1	14
		60	9	-0.376634	1	15
		60	9	-0.376634	1	16
		60	9	-0.376634	1	17
		60	9	2.05498	0	1
		60	9	1.85355	0	2
		60	9	1.63772	0	3
		60	9	1.10536	0	4
		60	9	-0.376634	0	5
		60	9	-0.376634	0	6
		60	9	-0.376634	0	7
		60	9	-0.376634	0	8
		60	9	-0.376634	0	9
		60	9	-0.376634	0	10
		60	9	-0.275916	0	11
		60	9	-0.376634	0	12
		60	9	-0.376634	0	13
		60	9	-0.376634	0	14
		60	9	-0.376634	0	15
		60	9	-0.376634	0	16
		60	9	-0.376634	0	17
		61	8.66667	0.653621	1	1
		61	8.66667	-0.614365	1	2
		61	8.66667	-1.21499	1	3
		61	8.66667	0.453413	1	4
		61	8.66667	-0.547629	1	5
		61	8.66667	-1.28173	1	6
		61	8.66667	-0.0804759	1	7
		61	8.66667	-0.480892	1	8
		61	8.66667	0.119732	1	9
		61	8.66667	0.787093	1	10
		61	8.66667	0.653621	1	11
		61	8.66667	0.720357	1	12
		61	8.66667	-0.0804759	1	13
		61	8.66667	-1.01478	1	14
		61	8.66667	-1.61541	1	15
		61	8.66667	-1.01478	1	16
		61	8.66667	0.0529963	1	17
		61	8.66667	-0.0804759	0	1
		61	8.66667	-0.547629	0	2
		61	8.66667	1.12077	0	3
		61	8.66667	0.119732	0	4
		61	8.66667	1.32098	0	5
		61	8.66667	0.253205	0	6
		61	8.66667	0.920566	0	7
		61	8.66667	-1.01478	0	8
		61	8.66667	1.32098	0	9
		61	8.66667	2.85591	0	10
		61	8.66667	0.853829	0	11
		61	8.66667	-0.34742	0	12
		61	8.66667	-0.280684	0	13
		61	8.66667	-1.68214	0	14
		61	8.66667	-0.614365	0	15
		61	8.66667	-1.01478	0	16
		61	8.66667	1.32098	0	17
		62	10	0.902241	1	1
		62	10	3.49289	1	2
		62	10	1.06567	1	3
		62	10	0.290896	1	4
		62	10	-0.308343	1	5
		62	10	-0.816788	1	6
		62	10	0.0608853	1	7
		62	10	-0.610989	1	8
		62	10	0.926453	1	9
		62	10	-0.217549	1	10
		62	10	-0.0299085	1	11
		62	10	0.163785	1	12
		62	10	-0.477825	1	13
		62	10	-0.665465	1	14
		62	10	-0.326502	1	15
		62	10	-0.574671	1	16
		62	10	-0.786524	1	17
		62	10	0.726707	0	1
		62	10	1.0233	0	2
		62	10	-1.00443	0	3
		62	10	-1.09522	0	4
		62	10	-1.10733	0	5
		62	10	-1.15575	0	6
		62	10	-0.671518	0	7
		62	10	-0.774418	0	8
		62	10	-0.841	0	9
		62	10	-0.937847	0	10
		62	10	-0.296237	0	11
		62	10	-0.828894	0	12
		62	10	0.9204	0	13
		62	10	1.50148	0	14
		62	10	0.557225	0	15
		62	10	0.938559	0	16
		62	10	0.956718	0	17
		63	9	0.493084	1	1
		63	9	-0.486226	1	2
		63	9	5.42461	1	3
		63	9	-0.241398	1	4
		63	9	0.0617212	1	5
		63	9	-0.0665217	1	6
		63	9	-0.124814	1	7
		63	9	-0.427934	1	8
		63	9	-0.509543	1	9
		63	9	-0.299691	1	10
		63	9	-0.544518	1	11
		63	9	-0.334666	1	12
		63	9	-0.509543	1	13
		63	9	-0.148131	1	14
		63	9	0.0150874	1	15
		63	9	-0.0898386	1	16
		63	9	-0.113155	1	17
		63	9	-0.159789	0	1
		63	9	0.329865	0	2
		63	9	0.178306	0	3
		63	9	0.586351	0	4
		63	9	0.329865	0	5
		63	9	-0.194765	0	6
		63	9	-0.404617	0	7
		63	9	-0.323008	0	8
		63	9	-0.171448	0	9
		63	9	-0.253057	0	10
		63	9	-0.3813	0	11
		63	9	-0.3813	0	12
		63	9	-0.486226	0	13
		63	9	-0.0548633	0	14
		63	9	-0.0665217	0	15
		63	9	-0.3813	0	16
		63	9	-0.264715	0	17
		64	3	2.56771	1	1
		64	3	1.68321	1	2
		64	3	1.63595	1	3
		64	3	1.78449	1	4
		64	3	1.00802	1	5
		64	3	1.4739	1	6
		64	3	0.899991	1	7
		64	3	0.447612	1	8
		64	3	0.184288	1	9
		64	3	-0.187068	1	10
		64	3	-0.774484	1	11
		64	3	-0.774484	1	12
		64	3	-0.61919	1	13
		64	3	-0.585431	1	14
		64	3	-0.706965	1	15
		64	3	-0.774484	1	16
		64	3	-0.774484	1	17
		64	3	1.73048	0	1
		64	3	0.508379	0	2
		64	3	-0.214075	0	3
		64	3	0.197791	0	4
		64	3	0.00873777	0	5
		64	3	-0.423385	0	6
		64	3	-0.551671	0	7
		64	3	-0.774484	0	8
		64	3	-0.774484	0	9
		64	3	-0.774484	0	10
[truncated: 2,047 more rows]

## Sheet: Figure 3c
Figure 3c		Subject	agent (bad=1, good=0)	ETV score	amount invested (points)
		1	1	12	50
		1	0	12	50
		2	1	10	50
		2	0	10	50
		3	1	11	51
		3	0	11	50
		4	1	10	10
		4	0	10	10
		5	1	10	63
		5	0	10	72
		7	1	8	50
		7	0	8	50
		8	1	11	50
		8	0	11	49
		9	1	3	0
		9	0	3	80
		10	1	11	5
		10	0	11	10
		11	1	7	100
		11	0	7	100
		12	1	6	25
		12	0	6	30
		13	1	8	10
		13	0	8	20
		14	1	11	20
		14	0	11	85
		15	1	4	6
		15	0	4	75
		16	1	12	70
		16	0	12	30
		18	1	7	10
		18	0	7	15
		19	1	6	80
		19	0	6	80
		20	1	13	100
		20	0	13	19
		21	1	6	0
		21	0	6	30
		22	1	2	33
		22	0	2	66
		23	1	12	50
		23	0	12	50
		24	1	9	40
		24	0	9	75
		25	1	9	100
		25	0	9	0
		26	1	10	20
		26	0	10	50
		27	1	7	100
		27	0	7	100
		28	1	4	15
		28	0	4	75
		29	1	11	10
		29	0	11	50
		30	1	11	10
		30	0	11	10
		31	1	11	40
		31	0	11	80
		32	1	9	50
		32	0	9	7
		33	1	11	78
		33	0	11	50
		34	1	11	10
		34	0	11	60
		35	1	6	5
		35	0	6	50
		36	1	8	100
		36	0	8	57
		37	1	5	10
		37	0	5	80
		38	1	11	35
		38	0	11	83
		40	1	7	40
		40	0	7	70
		41	1	8	33
		41	0	8	33
		42	1	12	50
		42	0	12	50
		43	1	10	20
		43	0	10	30
		44	1	10	50
		44	0	10	70
		45	1	10	75
		45	0	10	67
		46	1	5	50
		46	0	5	75
		47	1	11	9
		47	0	11	8
		48	1	11	50
		48	0	11	50
		50	1	9	60
		50	0	9	85
		51	1	9	25
		51	0	9	10
		52	1	9	30
		52	0	9	70
		53	1	10	10
		53	0	10	30
		54	1	10	15
		54	0	10	60
		55	1	9	0
		55	0	9	80
		57	1	5	36
		57	0	5	75
		58	1	9	69
		58	0	9	78
		59	1	6	50
		59	0	6	50
		60	1	9	20
		60	0	9	20
		61	1	8.66667	50
		61	0	8.66667	50
		62	1	10	10
		62	0	10	50
		63	1	9	30
		63	0	9	70
		64	1	3	20
		64	0	3	80
		65	1	8.66667	50
		65	0	8.66667	44
		66	1	11	56
		66	0	11	44
		67	1	1	10
		67	0	1	50
		68	1	12	0
		68	0	12	0
		69	1	10	66
		69	0	10	90
		70	1	4	30
		70	0	4	60
		71	1	4	50
		71	0	4	85
		72	1	9	25
		72	0	9	50
		73	1	10	35
		73	0	10	65
		74	1	4	0
		74	0	4	50
		75	1	10	2
		75	0	10	7
		76	1	11	50
		76	0	11	50
		77	1	9	40
		77	0	9	50
		78	1	8	3
		78	0	8	50
		79	1	10	30
		79	0	10	50
		80	1	2	0
		80	0	2	40
		81	1	9	100
		81	0	9	75
		82	1	3	0
		82	0	3	100
		83	1	10	87
		83	0	10	81
		84	1	3	50
		84	0	3	50
		85	1	11	60
		85	0	11	90
		86	1	11	30
		86	0	11	30
		87	1	3	42
		87	0	3	55
		88	1	11	98
		88	0	11	82
		89	1	12	0
		89	0	12	100
		90	1	12	50
		90	0	12	51
		92	1	10	20
		92	0	10	100
		93	1	7	25
		93	0	7	25
		94	1	10	50
		94	0	10	50
		95	1	11	15
		95	0	11	61
		96	1	1	50
		96	0	1	65
		97	1	10	25
		97	0	10	25
		101	1	11	50
		101	0	11	50
		102	1	3	75
		102	0	3	75
		103	1	3	52
		103	0	3	51
		104	1	12	49
		104	0	12	51
		105	1	5	20
		105	0	5	50
		106	1	5	50
		106	0	5	50
		107	1	3	30
		107	0	3	50
		108	1	4	50
		108	0	4	50
		109	1	11	52
		109	0	11	52
		110	1	8	80
		110	0	8	50
		111	1	3	39
		111	0	3	47
		112	1	2	20
		112	0	2	50
		113	1	6	0
		113	0	6	50
		114	1	4	100
		114	0	4	100
		115	1	4	100
		115	0	4	100
		116	1	2	56
		116	0	2	84
		117	1	12	100
		117	0	12	35
		118	1	11	100
		118	0	11	18
		120	1	11	10
		120	0	11	20
		121	1	11	37
		121	0	11	37
		122	1	10	10
		122	0	10	90
		123	1	4	50
		123	0	4	100
		124	1	7	15
		124	0	7	15
		125	1	13	100
		125	0	13	50
		126	1	3	50
		126	0	3	50
		127	1	4	30
		127	0	4	60
		128	1	6	50
		128	0	6	10
		129	1	9	82
		129	0	9	82
